# Supplementary material for: Endurance training remodels sperm-borne small RNA expression and methylation at neurological gene hotspots
Source: Clin Epigenetics. 2018 Jan 25;10:12. doi: 10.1186/s13148-018-0446-7 (PMC5785820; doi:10.1186/s13148-018-0446-7)
Supplement: Supplementary file 6 — Differences in sRNA expression profiles in the spermatozoa between the Untrained, Trained and Detrained state. miRNAs, piRNAs, Repetitive Elements, tRNAs and mRNA fragments differentially expressed between Untrained and Trained, Trained and Detrained, Untrained and Detrained. logFC: Log2 Fold Change; logCPM: Log2 counts per million; LR: Likelihood ratio; feature: sRNA name; FDR: False Discovery Rate. (ZIP 1010 kb) [file 13148_2018_446_MOESM6_ESM.zip › S1 Table.xlsx]

## Sheet: Untrained vs. Trained
logFC

## Sheet: Trained vs. Detrained
logFC

## Sheet: Untrained vs. Detrained
logFC
