# Supplementary material for: Endurance training remodels sperm-borne small RNA expression and methylation at neurological gene hotspots
Source: Clin Epigenetics. 2018 Jan 25;10:12. doi: 10.1186/s13148-018-0446-7 (PMC5785820; doi:10.1186/s13148-018-0446-7)
Supplement: Supplementary file 7 — Differences in methylation in the spermatozoa between the Untrained, Trained and Detrained state. S5 Table shows results for the FDR 10% cut-off and S6 Table shows results for the FDR 5% cut-off. Regions differentially methylated between, Untrained and Trained as well as Untrained and Detrained. median.p: median P-value in DMR; median.meth.untrained/trained/detrained: median methylation of CpGs in DMR; median.meth.diff: median methylation difference between conditions; annotation: location relative to nearest gene. (ZIP 198 kb) [file 13148_2018_446_MOESM7_ESM.zip › S5 Table.xlsx]

## Sheet: Untrained vs. Trained
chromosome	start	end	median.p	median.meth.untrained	median.meth.trained	median.meth.diff	annotation	distanceToTSS	ENSEMBL	SYMBOL	GENENAME
chr1	1229048	1229056	2.75616e-06	0.00484587	0.103956	-0.0991436	Exon (uc001ady.2/116983, exon 14 of 14)	5279	ENSG00000131584	ACAP3	ArfGAP with coiled-coil, ankyrin repeat and PH domains 3
chr1	6398664	6398680	5.87517e-07	0.720328	0.986851	-0.266524	Intron (uc001amq.3/11332, intron 6 of 8)	20324	ENSG00000097021	ACOT7	acyl-CoA thioesterase 7
chr1	7591636	7591636	3.39117e-06	0.846123	0.995349	-0.149226	Intron (uc001aoi.3/23261, intron 6 of 22)	-140418	ENSG00000171735	CAMTA1	calmodulin binding transcription activator 1
chr1	8204992	8204992	2.20111e-07	0.63129	0.976774	-0.345484	Distal Intergenic	-118599	ENSG00000116285	ERRFI1	ERBB receptor feedback inhibitor 1
chr1	10458639	10458639	4.45438e-07	0.136522	0.0020562	0.134466	Promoter (<=1kb)	-446	ENSG00000142657	PGD	phosphogluconate dehydrogenase
chr1	17446447	17446447	0.000100287	0.0330937	0.000830051	0.0322636	Promoter (<=1kb)	-499	ENSG00000117115	PADI2	peptidyl arginine deiminase, type II
chr1	18970144	18970144	1.28745e-05	0.153283	0.00471207	0.148571	Intron (uc001bay.3/5081, intron 4 of 7)	12644	ENSG00000009709	PAX7	paired box 7
chr1	23494274	23494274	9.47116e-08	0.108584	0.00139078	0.107193	Promoter (1-2kb)	1243	ENSG00000169641	LUZP1	leucine zipper protein 1
chr1	27930931	27930935	1.51399e-06	0.0182139	0.272856	-0.254642	Promoter (<=1kb)	-570	ENSG00000126705	AHDC1	AT-hook DNA binding motif containing 1
chr1	32084089	32084089	2.61943e-06	0.00227789	0.11112	-0.108842	Promoter (<=1kb)	-552	ENSG00000121764	HCRTR1	hypocretin receptor 1
chr1	34642524	34642524	1.23389e-08	0.391362	0.0112556	0.380106	Promoter (<=1kb)	-29	ENSG00000142698	C1orf94	chromosome 1 open reading frame 94
chr1	35987491	35987491	1.26785e-08	0.0303975	0.450855	-0.420457	Intron (uc001byx.3/79932, intron 19 of 20)	35512	ENSG00000142687	KIAA0319L	KIAA0319 like
chr1	36622055	36622055	1.45742e-06	0.00250965	0.11018	-0.10767	Promoter (<=1kb)	252	ENSG00000116871	MAP7D1	MAP7 domain containing 1
chr1	37499776	37499785	7.18197e-10	0.104181	0.000629112	0.103552	Promoter (<=1kb)	59	ENSG00000163873	GRIK3	glutamate ionotropic receptor kainate type subunit 3
chr1	37500604	37500604	1.09649e-11	0.000592083	0.114767	-0.114175	Promoter (<=1kb)	-760	ENSG00000163873	GRIK3	glutamate ionotropic receptor kainate type subunit 3
chr1	41157776	41157799	6.85582e-08	0.00122763	0.103368	-0.10214	Promoter (<=1kb)	96	ENSG00000066136	NFYC	nuclear transcription factor Y subunit gamma
chr1	41828028	41828028	7.36415e-06	0.00179964	0.117944	-0.116145	Distal Intergenic	-120213	ENSG00000010803	SCMH1	sex comb on midleg homolog 1 (Drosophila)
chr1	44402320	44402358	3.66669e-09	0.180158	0.00325886	0.176899	Promoter (<=1kb)	666	ENSG00000117407	ARTN	artemin
chr1	48174526	48174527	1.78859e-05	0.00280021	0.0926411	-0.0898409	Distal Intergenic	272837	ENSG00000186564	FOXD2	forkhead box D2
chr1	52831539	52831539	1.67858e-05	0.0667718	0.00169983	0.065072	Promoter (<=1kb)	338	ENSG00000154222	CC2D1B	coiled-coil and C2 domain containing 1B
chr1	53792439	53792441	1.33809e-05	0.000656323	0.0368406	-0.0361843	Promoter (<=1kb)	630	ENSG00000157193	LRP8	LDL receptor related protein 8
chr1	68150915	68150939	2.5221e-06	0.0190973	0.355179	-0.336082	Promoter (<=1kb)	55	ENSG00000116717	GADD45A	growth arrest and DNA damage inducible alpha
chr1	91870113	91870121	1.48711e-06	0.125671	0.00228856	0.123383	Promoter (<=1kb)	305	ENSG00000162669	HFM1	HFM1, ATP-dependent DNA helicase homolog
chr1	93811341	93811341	1.30312e-05	0.0797407	0.000957114	0.0787836	Promoter (<=1kb)	27	#N/A	CCDC18-AS1	CCDC18 antisense RNA 1
chr1	100504364	100504364	6.38225e-08	0.00170604	0.146824	-0.145118	Promoter (<=1kb)	575	ENSG00000156875	MFSD14A	major facilitator superfamily domain containing 14A
chr1	110753764	110753764	6.38511e-05	0.138768	0.00547313	0.133295	Promoter (<=1kb)	428	ENSG00000116396	KCNC4	potassium voltage-gated channel subfamily C member 4
chr1	113265592	113265598	2.19955e-06	0.00666546	0.165521	-0.158856	Promoter (2-3kb)	2403	ENSG00000184599	FAM19A3	family with sequence similarity 19 (chemokine (C-C motif)-like), member A3
chr1	115212419	115212439	1.3522e-06	0.00147256	0.102688	-0.101215	Promoter (<=1kb)	293	ENSG00000175984	DENND2C	DENN domain containing 2C
chr1	155108358	155108367	1.12615e-05	0.00403184	0.141017	-0.136985	Promoter (<=1kb)	70	ENSG00000169241	SLC50A1	solute carrier family 50 member 1
chr1	155146720	155146720	8.35544e-07	0.00224101	0.114577	-0.112336	Promoter (<=1kb)	-350	ENSG00000163462	TRIM46	tripartite motif containing 46
chr1	164528200	164528200	3.02988e-07	0.0392474	0.477782	-0.438535	Promoter (<=1kb)	-397	ENSG00000185630	PBX1	pre-B-cell leukemia homeobox 1
chr1	173991578	173991601	5.14171e-08	0.385445	0.0160876	0.369134	Distal Intergenic	-29368	ENSG00000135870	RC3H1	ring finger and CCCH-type domains 1
chr1	182360521	182360521	0.000139339	0.000471973	0.0195615	-0.0190896	Promoter (<=1kb)	18	ENSG00000135821	GLUL	glutamate-ammonia ligase
chr1	193029271	193029271	2.17105e-06	0.0706472	0.00149034	0.0691569	Promoter (<=1kb)	-34	ENSG00000116750	UCHL5	ubiquitin C-terminal hydrolase L5
chr1	197871967	197872000	3.04687e-10	0.0023596	0.166853	-0.164493	Promoter (<=1kb)	285	ENSG00000203724	C1orf53	chromosome 1 open reading frame 53
chr1	197885607	197885615	4.7976e-10	0.223105	0.00292037	0.220185	Promoter (<=1kb)	-902	ENSG00000143355	LHX9	LIM homeobox 9
chr1	208399948	208399949	2.43849e-06	0.834562	0.993753	-0.159191	Intron (uc001hgz.3/5362, intron 31 of 31)	-7853	ENSG00000076356	PLXNA2	plexin A2
chr1	214156106	214156118	1.88484e-11	0.000469144	0.0739564	-0.0734872	Distal Intergenic	-5160	ENSG00000117707	PROX1	prospero homeobox 1
chr1	225615377	225615377	0.000313695	0.0536677	0.335204	-0.281536	Promoter (<=1kb)	438	ENSG00000143815	LBR	lamin B receptor
chr1	226099190	226099190	2.18708e-05	0.00448364	0.179102	-0.174618	Intron (uc010pvj.3/10637, intron 3 of 7)	11258	ENSG00000143811	PYCR2	pyrroline-5-carboxylate reductase family member 2
chr1	229253815	229253815	2.94575e-06	0.99312	0.81919	0.17393	Distal Intergenic	-152994	ENSG00000168118	RAB4A	RAB4A, member RAS oncogene family
chr1	240656370	240656370	7.23958e-06	0.00286539	0.112814	-0.109949	Exon (uc001hys.3/64388, exon 2 of 2)	35576	ENSG00000155816	FMN2	formin 2
chr1	247802889	247802889	0.000176248	0.136924	0.00352639	0.133398	Distal Intergenic	33454	ENSG00000197437	OR13G1	olfactory receptor family 13 subfamily G member 1
chr10	3167826	3167842	5.81816e-07	0.865256	0.995958	-0.130702	Intron (uc001igp.3/5214, intron 16 of 21)	12262	ENSG00000067057	PFKP	phosphofructokinase, platelet
chr10	4477879	4477879	1.65687e-05	0.990726	0.831058	0.159668	Distal Intergenic	-220469	#N/A	LINC00705	long intergenic non-protein coding RNA 705
chr10	8097600	8097612	1.62401e-06	0.334782	0.0263723	0.30841	Promoter (<=1kb)	933	ENSG00000107485	GATA3	GATA binding protein 3
chr10	14880120	14880185	3.69992e-07	0.385394	0.0295452	0.355849	Promoter (<=1kb)	0	ENSG00000187522	HSPA14	heat shock protein family A (Hsp70) member 14
chr10	14880259	14880261	1.53399e-05	0.00198792	0.122183	-0.120195	Promoter (<=1kb)	100	ENSG00000187522	HSPA14	heat shock protein family A (Hsp70) member 14
chr10	62704055	62704087	1.70196e-05	0.0010083	0.0467772	-0.0461707	Promoter (<=1kb)	-22	ENSG00000072422	RHOBTB1	Rho related BTB domain containing 1
chr10	73157709	73157709	1.09176e-07	0.145567	0.00117079	0.144396	Promoter (1-2kb)	1018	ENSG00000107736	CDH23	cadherin-related 23
chr10	77168553	77168553	1.43281e-05	0.0850069	0.00174119	0.0832657	Exon (uc010qlf.2/100131213, exon 2 of 2)	5039	ENSG00000237149	ZNF503-AS2	ZNF503 antisense RNA 2
chr10	91404276	91404276	1.06674e-05	0.0673735	0.00105865	0.0663148	Promoter (<=1kb)	-628	ENSG00000152782	PANK1	pantothenate kinase 1
chr10	93683640	93683696	1.17548e-07	0.00161894	0.110449	-0.108921	Promoter (<=1kb)	-40	ENSG00000095564	BTAF1	B-TFIID TATA-box binding protein associated factor 1
chr10	102746916	102747038	1.95199e-06	0.000973259	0.104497	-0.103563	Promoter (<=1kb)	5	ENSG00000055950	MRPL43	mitochondrial ribosomal protein L43
chr10	102792108	102792189	1.29634e-06	0.00155375	0.113591	-0.111788	Promoter (<=1kb)	37	ENSG00000107819	SFXN3	sideroflexin 3
chr10	128594987	128595009	2.21571e-08	0.00200836	0.128658	-0.12667	Promoter (<=1kb)	964	ENSG00000150760	DOCK1	dedicator of cytokinesis 1
chr10	128819576	128819576	3.5483e-05	0.847988	0.995052	-0.147064	Promoter (1-2kb)	-1491	ENSG00000150760	DOCK1	dedicator of cytokinesis 1
chr10	130009592	130009592	0.000112574	0.0036449	0.0787153	-0.0750704	Intron (uc001lkg.1/uc001lkg.1, intron 1 of 6)	-85124	ENSG00000148773	MKI67	marker of proliferation Ki-67
chr10	133635798	133635798	7.4017e-06	0.992811	0.767042	0.225769	Distal Intergenic	-13263	ENSG00000189275	LINC01164	long intergenic non-protein coding RNA 1164
chr10	135191868	135191868	3.59689e-05	0.00676726	0.164899	-0.158132	Promoter (<=1kb)	-873	ENSG00000148832	PAOX	polyamine oxidase (exo-N4-amino)
chr11	2539455	2539455	1.97846e-05	0.998038	0.887104	0.110934	Intron (uc009ydo.1/3784, intron 1 of 2)	56789	ENSG00000053918	KCNQ1	potassium voltage-gated channel subfamily Q member 1
chr11	44972672	44972684	5.08861e-07	0.0058278	0.221363	-0.215535	Promoter (<=1kb)	-64	ENSG00000175274	TP53I11	tumor protein p53 inducible protein 11
chr11	46722129	46722143	9.88197e-07	0.0706873	0.000620389	0.0700669	Promoter (<=1kb)	72	ENSG00000175220	ARHGAP1	Rho GTPase activating protein 1
chr11	47207726	47207726	1.03591e-06	0.0061851	0.211324	-0.205138	Promoter (<=1kb)	284	ENSG00000165912	PACSIN3	protein kinase C and casein kinase substrate in neurons 3
chr11	62369320	62369320	2.2843e-06	0.483818	0.0354146	0.448403	Promoter (<=1kb)	-8	ENSG00000149480	MTA2	metastasis associated 1 family member 2
chr11	65307761	65307761	1.25068e-05	0.00217398	0.0924447	-0.0902707	Exon (uc001oef.3/4054, exon 8 of 13)	4341	ENSG00000168056	LTBP3	latent transforming growth factor beta binding protein 3
chr11	65729544	65729564	2.63503e-06	0.169647	0.00413774	0.165517	Promoter (<=1kb)	384	ENSG00000175467	SART1	squamous cell carcinoma antigen recognized by T-cells 1
chr11	69636402	69636403	1.19087e-06	0.482563	0.929179	-0.446617	Promoter (2-3kb)	-2210	ENSG00000186895	FGF3	fibroblast growth factor 3
chr11	75050842	75050842	1.70482e-08	0.692847	0.993549	-0.300702	Intron (uc001owe.2/408, intron 15 of 15)	-4612	ENSG00000199090	MIR326	microRNA 326
chr11	93861955	93861957	3.71025e-06	0.000707907	0.0609059	-0.060198	Promoter (<=1kb)	-137	ENSG00000110218	PANX1	pannexin 1
chr11	117342676	117342676	9.79307e-07	0.733434	0.990101	-0.256667	Exon (uc001prh.1/57453, exon 15 of 33)	87363	ENSG00000110274	CEP164	centrosomal protein 164kDa
chr11	134202466	134202485	3.13172e-06	0.405958	0.0437901	0.362168	Promoter (<=1kb)	698	ENSG00000149328	GLB1L2	galactosidase beta 1 like 2
chr11	134281674	134281674	4.2472e-05	0.00026609	0.0126765	-0.0124104	Promoter (<=1kb)	138	ENSG00000109956	B3GAT1	beta-1,3-glucuronyltransferase 1
chr12	4381514	4381516	1.39299e-13	0.000944401	0.146853	-0.145909	Promoter (1-2kb)	-1386	ENSG00000118971	CCND2	cyclin D2
chr12	6759087	6759088	1.00484e-06	0.424461	0.85911	-0.43465	Promoter (2-3kb)	-2507	ENSG00000111644	ACRBP	acrosin binding protein
chr12	20523121	20523122	8.00459e-06	0.00749491	0.209357	-0.201862	Promoter (<=1kb)	942	ENSG00000172572	PDE3A	phosphodiesterase 3A
chr12	30848527	30848535	6.10151e-08	0.130954	0.0013265	0.129628	Promoter (<=1kb)	394	ENSG00000133704	IPO8	importin 8
chr12	34371654	34371673	2.27687e-07	0.137126	0.00291426	0.134153	Distal Intergenic	196438	ENSG00000139133	ALG10	ALG10, alpha-1,2-glucosyltransferase
chr12	54762797	54762797	4.01892e-06	0.00983512	0.234364	-0.224529	Downstream (<1kb)	-4527	ENSG00000139572	GPR84	G protein-coupled receptor 84
chr12	70637708	70637711	1.71463e-06	0.0055467	0.218758	-0.213212	Promoter (<=1kb)	214	ENSG00000111596	CNOT2	CCR4-NOT transcription complex subunit 2
chr12	114029405	114029424	6.43512e-07	0.00269078	0.109424	-0.106733	Distal Intergenic	-119528	ENSG00000089116	LHX5	LIM homeobox 5
chr12	120632260	120632265	1.82755e-07	0.0798864	0.000578425	0.079308	Promoter (<=1kb)	248	ENSG00000089154	GCN1	GCN1, eIF2 alpha kinase activator homolog
chr12	127211406	127211406	1.8287e-06	0.12398	0.00232575	0.121654	Distal Intergenic	-10147	#N/A	LINC00943	long intergenic non-protein coding RNA 943
chr12	131199030	131199030	9.96956e-07	0.0279355	0.403523	-0.375587	Promoter (1-2kb)	1796	ENSG00000060709	RIMBP2	RIMS binding protein 2
chr13	28363905	28363931	3.94854e-06	0.166282	0.00677252	0.159987	Promoter (2-3kb)	-2849	ENSG00000169840	GSX1	GS homeobox 1
chr13	37573390	37573468	3.80154e-07	0.00578255	0.276556	-0.270773	Promoter (<=1kb)	36	ENSG00000120697	ALG5	ALG5, dolichyl-phosphate beta-glucosyltransferase
chr13	44454167	44454167	1.13557e-05	0.106051	0.00248837	0.103562	Promoter (<=1kb)	198	ENSG00000179630	LACC1	laccase domain containing 1
chr13	114897095	114897118	7.31666e-08	0.0036805	0.208209	-0.204528	Promoter (<=1kb)	977	ENSG00000185989	RASA3	RAS p21 protein activator 3
chr14	21093439	21093470	2.32727e-06	0.171888	0.00590106	0.165987	Distal Intergenic	16380	ENSG00000181803	OR6S1	olfactory receptor family 6 subfamily S member 1
chr14	25519084	25519084	4.37556e-05	0.11004	0.00548686	0.104553	Promoter (<=1kb)	11	ENSG00000168952	STXBP6	syntaxin binding protein 6
chr14	36987165	36987176	1.44456e-05	0.00951099	0.194268	-0.184757	Promoter (1-2kb)	1641	ENSG00000229415	SFTA3	surfactant associated 3
chr14	81687383	81687383	1.89294e-07	0.14278	0.00403097	0.138749	Promoter (<=1kb)	-87	ENSG00000165417	GTF2A1	general transcription factor IIA 1
chr15	20500182	20500186	6.9348e-05	0.0216308	0.236735	-0.215104	Distal Intergenic	12185	ENSG00000259156	CHEK2P2	checkpoint kinase 2 pseudogene 2
chr15	28342009	28342009	3.74354e-05	0.00113025	0.0731296	-0.0719993	Promoter (2-3kb)	2449	ENSG00000104044	OCA2	OCA2 melanosomal transmembrane protein
chr15	31684332	31684332	1.28843e-05	0.00283056	0.101418	-0.0985879	Distal Intergenic	65249	ENSG00000169926	KLF13	Kruppel-like factor 13
chr15	41195475	41195487	3.43068e-06	0.534729	0.946232	-0.410018	Exon (uc001zne.3/57617, exon 5 of 5)	8847	ENSG00000104142	VPS18	VPS18, CORVET/HOPS core subunit
chr15	42867912	42867935	1.03353e-05	0.00462152	0.14977	-0.145149	Promoter (<=1kb)	55	ENSG00000159433	STARD9	StAR related lipid transfer domain containing 9
chr15	63481759	63481771	6.49154e-08	0.130699	0.00148162	0.129217	Promoter (<=1kb)	31	ENSG00000166128	RAB8B	RAB8B, member RAS oncogene family
chr15	63796405	63796414	9.28286e-07	0.257986	0.0100851	0.247901	Promoter (<=1kb)	-296	ENSG00000140455	USP3	ubiquitin specific peptidase 3
chr15	65823146	65823197	3.11774e-06	0.00441783	0.152455	-0.147932	Promoter (<=1kb)	319	ENSG00000074696	HACD3	3-hydroxyacyl-CoA dehydratase 3
chr15	68851934	68851943	1.1109e-06	0.0109726	0.212303	-0.20133	Distal Intergenic	-19365	ENSG00000103647	CORO2B	coronin 2B
chr15	75967835	75967863	7.62633e-06	0.994215	0.916285	0.0779612	3' UTR	25738	ENSG00000173548	SNX33	sorting nexin 33
chr15	85923941	85923949	1.13168e-05	0.00353937	0.118364	-0.114825	Promoter (<=1kb)	94	ENSG00000170776	AKAP13	A-kinase anchoring protein 13
chr15	89912046	89912049	6.51906e-06	0.118037	0.00253782	0.1155	Promoter (<=1kb)	716	ENSG00000255571	MIR9-3HG	MIR9-3 host gene
chr15	90328037	90328037	6.96413e-06	0.989892	0.73651	0.253382	Downstream (<1kb)	8448	ENSG00000188095	MESP2	mesoderm posterior bHLH transcription factor 2
chr15	100106366	100106369	2.47471e-06	0.000998942	0.0744759	-0.0734769	Promoter (<=1kb)	233	ENSG00000068305	MEF2A	myocyte enhancer factor 2A
chr15	100881991	100881994	4.12095e-06	0.100525	0.00133332	0.0991959	Promoter (<=1kb)	189	ENSG00000140470	ADAMTS17	ADAM metallopeptidase with thrombospondin type 1 motif 17
chr15	102030153	102030173	8.60526e-06	0.121714	0.00304489	0.118669	Promoter (<=1kb)	14	ENSG00000140479	PCSK6	proprotein convertase subtilisin/kexin type 6
chr16	4527048	4527079	2.2516e-06	0.00307338	0.101668	-0.0985942	Promoter (<=1kb)	707	ENSG00000103415	HMOX2	heme oxygenase 2
chr16	11762204	11762212	3.27722e-06	0.0800887	0.00141204	0.0786767	Promoter (<=1kb)	-77	ENSG00000184602	SNN	stannin
chr16	22436563	22436563	4.37158e-08	0.996497	0.873871	0.122626	Intron (uc002dkp.2/100131998, intron 1 of 6)	-11766	ENSG00000237296	SMG1P1	SMG1 pseudogene 1
chr16	25122782	25122782	3.28764e-06	0.285153	0.00870455	0.276448	Promoter (<=1kb)	-265	ENSG00000205629	LCMT1	leucine carboxyl methyltransferase 1
chr16	31153848	31153894	1.18199e-05	0.305982	0.014516	0.291255	Exon (uc010vff.3/146547, exon 8 of 13)	-6697	ENSG00000052344	PRSS8	protease, serine 8
chr16	47086269	47086269	7.67311e-06	0.306086	0.805405	-0.499319	Distal Intergenic	57353	ENSG00000171208	NETO2	neuropilin and tolloid like 2
chr16	49316533	49316533	2.01425e-06	0.00275867	0.132476	-0.129717	Promoter (<=1kb)	-791	ENSG00000102924	CBLN1	cerebellin 1 precursor
chr16	54319520	54319522	3.16385e-10	0.00122101	0.127031	-0.12581	Promoter (<=1kb)	856	ENSG00000177508	IRX3	iroquois homeobox 3
chr16	55365964	55366004	3.343e-06	0.227517	0.00829479	0.219222	Distal Intergenic	6252	ENSG00000159387	IRX6	iroquois homeobox 6
chr16	58034992	58034992	7.39938e-07	0.0040877	0.136406	-0.132319	Promoter (<=1kb)	-285	ENSG00000103005	USB1	U6 snRNA biogenesis 1
chr16	67193215	67193219	1.34664e-05	0.030252	0.00206542	0.0281865	Promoter (<=1kb)	593	ENSG00000102871	TRADD	TNFRSF1A-associated via death domain
chr16	67319287	67319287	3.375e-06	0.62497	0.982882	-0.357912	Exon (uc002eso.4/25894, exon 13 of 21)	5795	ENSG00000196155	PLEKHG4	pleckstrin homology and RhoGEF domain containing G4
chr16	68298365	68298374	5.53211e-06	0.000814781	0.0679641	-0.0671493	Promoter (<=1kb)	-45	ENSG00000103064	SLC7A6	solute carrier family 7 member 6
chr16	74847178	74847182	5.36441e-06	0.226466	0.0115491	0.214917	Distal Intergenic	-38449	ENSG00000103089	FA2H	fatty acid 2-hydroxylase
chr16	81477830	81477830	7.19801e-06	0.100729	0.00182227	0.0989071	Promoter (<=1kb)	-945	ENSG00000153815	CMIP	c-Maf inducing protein
chr16	84087136	84087136	4.96618e-06	0.829112	0.34512	0.483992	Downstream (<1kb)	-11374	ENSG00000166558	SLC38A8	solute carrier family 38 member 8
chr16	86475685	86475685	7.19322e-07	0.998348	0.921295	0.0770523	Distal Intergenic	66781	ENSG00000268388	FENDRR	FOXF1 adjacent non-coding developmental regulatory RNA
chr17	406289	406289	5.47978e-07	0.0154172	0.298424	-0.283006	Distal Intergenic	19944	ENSG00000141252	VPS53	VPS53, GARP complex subunit
chr17	2757286	2757286	1.85064e-08	0.072212	0.00040746	0.0718045	Intron (uc010ckd.3/23108, intron 2 of 24)	57554	ENSG00000132359	RAP1GAP2	RAP1 GTPase activating protein 2
chr17	3867061	3867075	4.56281e-06	0.0185576	0.000635964	0.0179217	Promoter (<=1kb)	683	ENSG00000074370	ATP2A3	ATPase sarcoplasmic/endoplasmic reticulum Ca2+ transporting 3
chr17	8079844	8079850	3.59349e-05	0.0119532	0.22877	-0.216817	Promoter (<=1kb)	-130	ENSG00000179029	TMEM107	transmembrane protein 107
chr17	19617387	19617387	1.28605e-05	0.0110116	0.261351	-0.25034	Promoter (<=1kb)	804	ENSG00000180638	SLC47A2	solute carrier family 47 member 2
chr17	36585450	36585452	5.29859e-07	0.00339261	0.173218	-0.169825	Promoter (<=1kb)	730	ENSG00000275832	ARHGAP23	Rho GTPase activating protein 23
chr17	37307957	37307972	1.21733e-06	0.117002	0.00300916	0.113993	Promoter (<=1kb)	-55	ENSG00000161381	PLXDC1	plexin domain containing 1
chr17	37755966	37755967	1.03593e-14	0.198396	0.00127194	0.197124	Distal Intergenic	8208	ENSG00000171532	NEUROD2	neuronal differentiation 2
chr17	41895455	41895465	3.20176e-06	0.734581	0.985786	-0.251103	Exon (uc002ieh.3/4356, exon 10 of 18)	14145	ENSG00000161647	MPP3	membrane protein, palmitoylated 3
chr17	46102794	46102827	6.71613e-09	0.128071	0.00223697	0.125834	Downstream (<1kb)	11786	#N/A	MIR152	microRNA 152
chr17	60885433	60885433	5.86094e-06	0.108157	0.00243038	0.105727	Promoter (<=1kb)	272	ENSG00000173838	MARCH10	membrane associated ring-CH-type finger 10
chr17	61678173	61678178	4.72173e-06	0.120885	0.00188533	0.119	Promoter (<=1kb)	-53	ENSG00000136463	TACO1	translational activator of mitochondrially encoded cytochrome c oxidase I
chr17	62207037	62207049	4.86332e-06	0.106371	0.00122118	0.10515	Promoter (<=1kb)	453	ENSG00000178607	ERN1	endoplasmic reticulum to nucleus signaling 1
chr17	64188300	64188300	0.000276194	0.000860771	0.0354387	-0.0345779	Promoter (<=1kb)	-88	ENSG00000154240	CEP112	centrosomal protein 112kDa
chr17	73202024	73202074	3.27423e-08	0.00257392	0.150181	-0.147607	Promoter (<=1kb)	427	ENSG00000125450	NUP85	nucleoporin 85kDa
chr17	73997288	73997288	0.00026647	0.993883	0.850927	0.142956	Promoter (<=1kb)	301	ENSG00000250506	CDK3	cyclin-dependent kinase 3
chr17	77904092	77904095	6.87489e-07	0.199751	0.00728305	0.192468	Downstream (2-3kb)	20561	ENSG00000167291	TBC1D16	TBC1 domain family member 16
chr17	79917860	79917892	1.67981e-06	0.286653	0.00946479	0.276721	Promoter (1-2kb)	1165	ENSG00000185269	NOTUM	notum pectinacetylesterase homolog (Drosophila)
chr18	5629766	5629791	1.06762e-06	0.476667	0.0426305	0.432109	Promoter (<=1kb)	-776	ENSG00000082397	EPB41L3	erythrocyte membrane protein band 4.1-like 3
chr18	60985804	60985804	6.4142e-07	0.125057	0.00118263	0.123874	Promoter (<=1kb)	809	ENSG00000171791	BCL2	B-cell CLL/lymphoma 2
chr18	73495176	73495176	8.65485e-06	0.00229984	0.096795	-0.0944951	Distal Intergenic	-339777	ENSG00000263547	LOC339298	uncharacterized LOC339298
chr19	783496	783496	9.50435e-06	0.370953	0.823839	-0.452886	Distal Intergenic	-13896	ENSG00000011304	PTBP1	polypyrimidine tract binding protein 1
chr19	1286546	1286548	1.05785e-05	0.000341759	0.0283542	-0.0280124	Promoter (<=1kb)	393	ENSG00000099617	EFNA2	ephrin-A2
chr19	1647621	1647622	2.23274e-06	0.942704	0.490975	0.451729	Promoter (2-3kb)	2664	ENSG00000071564	TCF3	transcription factor 3
chr19	6110125	6110129	1.77991e-06	0.679583	0.117885	0.561698	Promoter (<=1kb)	535	ENSG00000087903	RFX2	regulatory factor X2
chr19	9435191	9435196	2.05449e-10	0.000605944	0.115075	-0.114469	Promoter (<=1kb)	-175	ENSG00000270011	ZNF559-ZNF177	ZNF559-ZNF177 readthrough
chr19	10362660	10362660	6.63324e-06	0.0203883	0.308544	-0.288156	Promoter (<=1kb)	20	ENSG00000105364	MRPL4	mitochondrial ribosomal protein L4
chr19	11925518	11925518	5.57563e-07	0.00572661	0.208154	-0.202428	Promoter (<=1kb)	411	ENSG00000171295	ZNF440	zinc finger protein 440
chr19	13944488	13944488	1.02572e-09	0.0028514	0.14332	-0.140468	Promoter (2-3kb)	2985	ENSG00000267519	LOC284454	uncharacterized LOC284454
chr19	16957966	16957972	1.22183e-11	0.803948	0.997259	-0.193311	Intron (uc002new.3/23309, intron 5 of 7)	-16174	ENSG00000127511	SIN3B	SIN3 transcription regulator family member B
chr19	28400996	28400996	1.4993e-07	0.284389	0.00601026	0.278379	Distal Intergenic	-116148	ENSG00000261824	LINC00662	long intergenic non-protein coding RNA 662
chr19	31040135	31040213	7.99524e-07	0.688307	0.985319	-0.297011	Exon (uc002nsu.1/9745, exon 4 of 5)	176807	ENSG00000198597	ZNF536	zinc finger protein 536
chr19	33309708	33309708	3.78957e-06	0.993566	0.75574	0.237826	Intron (uc002ntq.2/91646, intron 27 of 27)	49757	ENSG00000021488	SLC7A9	solute carrier family 7 member 9
chr19	33462229	33462235	5.23672e-05	0.106454	0.00187665	0.104578	Promoter (<=1kb)	634	ENSG00000121289	CEP89	centrosomal protein 89kDa
chr19	39390138	39390138	3.29012e-05	0.467915	0.0650763	0.402838	Promoter (<=1kb)	-202	ENSG00000104825	NFKBIB	NFKB inhibitor beta
chr19	40790843	40790843	2.05947e-05	0.0686851	0.000709646	0.0679754	Promoter (<=1kb)	459	ENSG00000105221	AKT2	v-akt murine thymoma viral oncogene homolog 2
chr19	42388508	42388533	9.26868e-08	0.0431189	0.515009	-0.471891	Promoter (<=1kb)	62	ENSG00000076928	ARHGEF1	Rho guanine nucleotide exchange factor 1
chr19	42444262	42444282	1.33817e-05	0.102162	0.00276485	0.0993974	Distal Intergenic	19246	ENSG00000105404	RABAC1	Rab acceptor 1 (prenylated)
chr19	45656792	45656792	3.30804e-06	0.00251591	0.114583	-0.112067	Exon (uc010xxi.2/284353, exon 4 of 4)	6616	ENSG00000179846	NKPD1	NTPase, KAP family P-loop domain containing 1
chr19	45901549	45901634	7.50665e-09	0.174196	0.00298236	0.171214	5' UTR	-5124	ENSG00000104881	PPP1R13L	protein phosphatase 1 regulatory subunit 13 like
chr19	46274186	46274281	1.44701e-07	0.30211	0.0107529	0.291484	Promoter (<=1kb)	642	ENSG00000104936	DMPK	dystrophia myotonica protein kinase
chr19	47734563	47734571	2.18597e-05	0.00294378	0.10408	-0.101136	Promoter (<=1kb)	-112	ENSG00000105327	BBC3	BCL2 binding component 3
chr19	50180437	50180439	8.04758e-06	0.0666132	0.434634	-0.36802	Promoter (<=1kb)	28	ENSG00000126457	PRMT1	protein arginine methyltransferase 1
chr19	58325884	58325905	1.02082e-08	0.161498	0.00355718	0.158041	Promoter (<=1kb)	376	ENSG00000178935	ZNF552	zinc finger protein 552
chr2	26100836	26100836	9.11825e-05	0.000648923	0.0317436	-0.0310947	Promoter (<=1kb)	476	ENSG00000143970	ASXL2	additional sex combs like 2, transcriptional regulator
chr2	29247625	29247630	2.05488e-07	0.992371	0.658481	0.33389	Intron (uc010ezl.3/165186, intron 13 of 19)	-8667	ENSG00000189350	FAM179A	family with sequence similarity 179 member A
chr2	38604523	38604523	4.30467e-13	0.000806122	0.135749	-0.134943	Promoter (<=1kb)	-91	ENSG00000119787	ATL2	atlastin GTPase 2
chr2	38604595	38604608	1.05317e-06	0.6823	0.154543	0.527086	Promoter (<=1kb)	-163	ENSG00000119787	ATL2	atlastin GTPase 2
chr2	68479752	68479762	6.80015e-06	0.0822851	0.000995857	0.0812892	Promoter (<=1kb)	-101	ENSG00000221823	PPP3R1	protein phosphatase 3 regulatory subunit B, alpha
chr2	72375680	72375680	2.32851e-06	0.0801961	0.00132537	0.0788707	Promoter (<=1kb)	-689	ENSG00000003137	CYP26B1	cytochrome P450 family 26 subfamily B member 1
chr2	85766278	85766317	1.32342e-05	0.219063	0.00688668	0.212176	Promoter (<=1kb)	177	ENSG00000168906	MAT2A	methionine adenosyltransferase 2A
chr2	97215991	97216018	1.30388e-07	0.0177527	0.428264	-0.410512	5' UTR	12375	ENSG00000196843	ARID5A	AT-rich interaction domain 5A
chr2	99061868	99061868	8.62889e-06	0.0810238	0.00144139	0.0795824	Promoter (<=1kb)	547	ENSG00000040933	INPP4A	inositol polyphosphate-4-phosphatase type I A
chr2	99225111	99225127	0.000165574	0.00161273	0.0710217	-0.0697144	Promoter (<=1kb)	69	ENSG00000115446	UNC50	unc-50 homolog (C. elegans)
chr2	101435839	101435839	4.54055e-05	0.00878575	0.160097	-0.151311	Promoter (<=1kb)	-774	ENSG00000170485	NPAS2	neuronal PAS domain protein 2
chr2	114256971	114256971	5.46028e-05	0.143716	0.00731328	0.136403	Promoter (<=1kb)	310	ENSG00000184492	FOXD4L1	forkhead box D4-like 1
chr2	119592702	119592718	5.24164e-07	0.158923	0.00317948	0.155619	Distal Intergenic	13041	ENSG00000163064	EN1	engrailed homeobox 1
chr2	129513297	129513315	7.89693e-06	0.00577609	0.170173	-0.164352	Distal Intergenic	-437126	ENSG00000136720	HS6ST1	heparan sulfate 6-O-sulfotransferase 1
chr2	203242365	203242372	5.15969e-08	0.120941	0.0014419	0.119499	Promoter (1-2kb)	1315	ENSG00000204217	BMPR2	bone morphogenetic protein receptor type II
chr2	220025186	220025187	2.96118e-09	0.00584166	0.234131	-0.228289	Promoter (<=1kb)	400	ENSG00000187736	NHEJ1	non-homologous end joining factor 1
chr2	223725816	223725816	7.56132e-07	0.101691	0.00112264	0.100568	Promoter (<=1kb)	84	ENSG00000123983	ACSL3	acyl-CoA synthetase long-chain family member 3
chr2	237078184	237078184	3.03924e-07	0.00110954	0.126441	-0.125332	Promoter (1-2kb)	-1532	ENSG00000168505	GBX2	gastrulation brain homeobox 2
chr2	239419643	239419643	1.57259e-06	0.998042	0.91232	0.0857222	Exon (uc002vyi.2/151171, exon 3 of 3)	44497	ENSG00000225493	LINC01107	long intergenic non-protein coding RNA 1107
chr2	241279827	241279827	4.70286e-07	0.432486	0.901817	-0.469331	Distal Intergenic	-95288	ENSG00000063660	GPC1	glypican 1
chr20	2082798	2082798	1.4963e-06	0.00302442	0.131196	-0.128172	Promoter (<=1kb)	270	ENSG00000125834	STK35	serine/threonine kinase 35
chr20	3748112	3748112	2.42495e-07	0.00148586	0.0880131	-0.0865272	Promoter (<=1kb)	340	ENSG00000101220	C20orf27	chromosome 20 open reading frame 27
chr20	30606890	30606973	5.32821e-05	0.166222	0.0091307	0.155975	Exon (uc002wxf.2/140706, exon 5 of 9)	-3205	ENSG00000101331	CCM2L	CCM2 like scaffolding protein
chr20	59696974	59696974	1.13507e-06	0.99727	0.868621	0.128649	Distal Intergenic	-130508	ENSG00000179242	CDH4	cadherin 4
chr21	27106794	27106830	5.39462e-06	0.117631	0.00458392	0.113047	Promoter (<=1kb)	-428	ENSG00000154727	GABPA	GA binding protein transcription factor alpha subunit
chr21	43299063	43299063	8.9787e-13	0.000657066	0.149361	-0.148704	Promoter (<=1kb)	528	ENSG00000141956	PRDM15	PR domain 15
chr21	47062386	47062386	1.33483e-11	0.000558468	0.128729	-0.12817	Promoter (1-2kb)	-1297	ENSG00000183570	PCBP3	poly(rC) binding protein 3
chr22	19705707	19705707	0.000131097	0.0662663	0.00126694	0.0649993	Promoter (<=1kb)	-285	ENSG00000184702	SEPT5-GP1BB	SEPT5-GP1BB readthrough
chr22	29169145	29169145	2.65775e-06	0.127441	0.00369613	0.123745	Promoter (<=1kb)	18	ENSG00000159873	CCDC117	coiled-coil domain containing 117
chr22	34316313	34316313	1.94681e-06	0.639321	0.100706	0.538615	Promoter (<=1kb)	103	ENSG00000133424	LARGE	like-glycosyltransferase
chr22	37957882	37957884	1.41821e-05	0.154836	0.00856113	0.146275	Promoter (1-2kb)	1411	ENSG00000128283	CDC42EP1	CDC42 effector protein 1
chr22	39916170	39916170	1.00763e-05	0.000915678	0.0498518	-0.0489361	Promoter (<=1kb)	-399	ENSG00000128272	ATF4	activating transcription factor 4
chr22	43808311	43808311	6.56357e-05	0.0408929	0.000729902	0.040163	Promoter (<=1kb)	291	ENSG00000186732	MPPED1	metallophosphoesterase domain containing 1
chr22	43897509	43897509	1.93176e-06	0.798613	0.991616	-0.193003	Intron (uc011apv.2/758, intron 5 of 6)	-14625	#N/A	EFCAB6-AS1	EFCAB6 antisense RNA 1
chr22	45021141	45021141	1.41058e-06	0.969308	0.999605	-0.0302969	Promoter (<=1kb)	158	#N/A	LINC00229	long intergenic non-protein coding RNA 229
chr22	45275760	45275761	1.64433e-07	0.89828	0.998662	-0.100382	Downstream (1-2kb)	93423	ENSG00000241484	ARHGAP8	Rho GTPase activating protein 8
chr22	45592968	45592968	7.13625e-06	0.765592	0.995386	-0.229794	3' UTR	3932	#N/A	MIR1249	microRNA 1249
chr22	49766936	49766993	2.41366e-07	0.990548	0.79892	0.191628	Distal Intergenic	284197	ENSG00000188511	C22orf34	chromosome 22 open reading frame 34
chr22	50356140	50356140	4.2061e-11	0.00249792	0.153048	-0.15055	Promoter (<=1kb)	-155	ENSG00000198355	PIM3	Pim-3 proto-oncogene, serine/threonine kinase
chr3	238553	238556	6.81236e-07	0.304446	0.00867045	0.295775	Promoter (<=1kb)	274	ENSG00000134121	CHL1	cell adhesion molecule L1 like
chr3	27410729	27410729	2.6828e-05	0.00259584	0.0732192	-0.0706233	Promoter (<=1kb)	-42	ENSG00000163491	NEK10	NIMA related kinase 10
chr3	38691467	38691470	0.000251758	0.275896	0.0233603	0.252535	Promoter (<=1kb)	-303	ENSG00000183873	SCN5A	sodium voltage-gated channel alpha subunit 5
chr3	43021225	43021240	3.56932e-05	0.00243817	0.11708	-0.114642	Promoter (<=1kb)	420	ENSG00000144649	FAM198A	family with sequence similarity 198 member A
chr3	44380178	44380178	2.52504e-05	0.00474751	0.131623	-0.126876	Promoter (<=1kb)	234	ENSG00000179152	TCAIM	T-cell activation inhibitor, mitochondrial
chr3	45266852	45266892	0.0002828	0.0522439	0.00143638	0.0508075	Promoter (<=1kb)	922	ENSG00000249992	TMEM158	transmembrane protein 158 (gene/pseudogene)
chr3	46887824	46887833	2.81625e-11	0.00145093	0.120914	-0.119463	Distal Intergenic	-12239	ENSG00000178055	PRSS42	protease, serine 42
chr3	49059189	49059189	0.000156835	0.0390001	0.00264411	0.036356	Promoter (<=1kb)	115	ENSG00000178057	NDUFAF3	NADH:ubiquinone oxidoreductase complex assembly factor 3
chr3	52859917	52859927	5.30754e-06	0.421916	0.916161	-0.494245	Promoter (<=1kb)	67	ENSG00000055955	ITIH4	inter-alpha-trypsin inhibitor heavy chain family member 4
chr3	55515574	55515574	2.2829e-07	0.170582	0.00477246	0.16581	Promoter (<=1kb)	-148	ENSG00000114251	WNT5A	wingless-type MMTV integration site family member 5A
chr3	57541742	57541747	3.08553e-06	0.00191969	0.0856046	-0.0836849	Promoter (<=1kb)	-234	ENSG00000174840	PDE12	phosphodiesterase 12
chr3	126747094	126747094	1.16594e-08	0.792663	0.995079	-0.202416	Promoter (1-2kb)	1866	ENSG00000114554	PLXNA1	plexin A1
chr3	128997635	128997641	8.64774e-05	0.0164304	0.255102	-0.238672	Promoter (<=1kb)	-43	ENSG00000183624	HMCES	5-hydroxymethylcytosine (hmC) binding, ES cell-specific
chr3	151986448	151986449	5.72119e-07	0.00820531	0.169807	-0.161602	Promoter (<=1kb)	619	ENSG00000152601	MBNL1	muscleblind like splicing regulator 1
chr3	179371122	179371160	4.39895e-07	0.715037	0.149263	0.565774	Promoter (<=1kb)	189	ENSG00000058056	USP13	ubiquitin specific peptidase 13 (isopeptidase T-3)
chr3	183537297	183537297	7.00468e-06	0.918357	0.53731	0.381046	Intron (uc003fmc.2/79929, intron 2 of 2)	6096	ENSG00000180834	MAP6D1	MAP6 domain containing 1
chr3	183873605	183873611	8.56396e-06	0.272356	0.00645428	0.265902	Promoter (<=1kb)	321	ENSG00000161202	DVL3	dishevelled segment polarity protein 3
chr3	196260561	196260561	2.11108e-06	0.945427	0.998227	-0.0527993	Distal Intergenic	-18324	ENSG00000214097	SMCO1	single-pass membrane protein with coiled-coil domains 1
chr4	8874018	8874050	4.30387e-05	0.00448267	0.15504	-0.150557	Promoter (<=1kb)	-475	ENSG00000215612	HMX1	H6 family homeobox 1
chr4	39184073	39184073	0.00020677	0.047836	0.00196462	0.0458713	Promoter (<=1kb)	49	ENSG00000157796	WDR19	WD repeat domain 19
chr4	41749648	41749655	1.85874e-06	0.00445843	0.216253	-0.211795	Promoter (1-2kb)	1332	ENSG00000109132	PHOX2B	paired like homeobox 2b
chr4	95581208	95581208	7.43152e-12	0.998208	0.833816	0.164392	Intron (uc003hth.4/10611, intron 11 of 12)	75656	ENSG00000163110	PDLIM5	PDZ and LIM domain 5
chr4	103422391	103422437	9.62665e-09	0.00226146	0.140451	-0.138246	Promoter (<=1kb)	-49	ENSG00000109320	NFKB1	nuclear factor of kappa light polypeptide gene enhancer in B-cells 1
chr4	103422912	103422924	5.90591e-06	0.00210945	0.103583	-0.101474	Promoter (<=1kb)	426	ENSG00000109320	NFKB1	nuclear factor of kappa light polypeptide gene enhancer in B-cells 1
chr4	122871424	122871443	4.11502e-06	0.0576003	0.471325	-0.413725	Promoter (1-2kb)	1466	ENSG00000138741	TRPC3	transient receptor potential cation channel subfamily C member 3
chr4	132671876	132671876	1.156e-05	0.0287442	0.000636573	0.0281077	Distal Intergenic	-1398594	ENSG00000138650	PCDH10	protocadherin 10
chr4	143767847	143767861	1.90415e-08	0.00231924	0.130335	-0.128483	Promoter (<=1kb)	-243	ENSG00000109452	INPP4B	inositol polyphosphate-4-phosphatase type II B
chr4	152283426	152283475	8.45322e-09	0.00353941	0.161661	-0.158122	Distal Intergenic	-46923	ENSG00000164142	FAM160A1	family with sequence similarity 160 member A1
chr4	174450463	174450463	3.86472e-06	0.102805	0.0019711	0.100834	Promoter (<=1kb)	67	ENSG00000164107	HAND2	heart and neural crest derivatives expressed 2
chr4	184340156	184340168	3.42009e-05	0.713408	0.968776	-0.255369	Distal Intergenic	-25621	ENSG00000168564	CDKN2AIP	CDKN2A interacting protein
chr4	189100182	189100182	9.46023e-08	0.0247156	0.33322	-0.308505	Distal Intergenic	35385	ENSG00000184108	TRIML1	tripartite motif family like 1
chr5	421484	421507	9.2285e-06	0.135161	0.00482298	0.130338	Promoter (<=1kb)	449	ENSG00000063438	AHRR	aryl-hydrocarbon receptor repressor
chr5	1931573	1931620	1.61376e-08	0.140466	0.00230752	0.138159	Distal Intergenic	-44280	ENSG00000113430	IRX4	iroquois homeobox 4
chr5	43044676	43044676	1.20273e-05	0.016647	0.231079	-0.214432	Promoter (2-3kb)	2440	ENSG00000215068	LOC153684	uncharacterized LOC153684
chr5	60140018	60140018	0.000323766	0.00222937	0.104541	-0.102312	Promoter (<=1kb)	83	ENSG00000164181	ELOVL7	ELOVL fatty acid elongase 7
chr5	61708440	61708446	8.3365e-05	0.0432194	0.448669	-0.40545	Promoter (<=1kb)	-127	ENSG00000086200	IPO11	importin 11
chr5	61708570	61708592	2.08277e-07	0.00565795	0.274645	-0.268987	Promoter (<=1kb)	0	ENSG00000086200	IPO11	importin 11
chr5	68711148	68711188	1.05853e-06	0.0977233	0.0017413	0.095982	Promoter (<=1kb)	209	ENSG00000152939	MARVELD2	MARVEL domain containing 2
chr5	72743647	72743647	0.000222209	0.0957265	0.00376945	0.0919571	Exon (uc003kcp.3/uc003kcp.3, exon 1 of 2)	-50603	ENSG00000145741	BTF3	basic transcription factor 3
chr5	72743864	72743888	1.1081e-05	0.0891462	0.00225237	0.0870777	Exon (uc003kcp.3/uc003kcp.3, exon 1 of 2)	-50362	ENSG00000145741	BTF3	basic transcription factor 3
chr5	74062583	74062623	8.85111e-10	0.0246098	0.481373	-0.456541	Promoter (<=1kb)	-193	ENSG00000164346	NSA2	NSA2, ribosome biogenesis homolog
chr5	95296370	95296391	7.00697e-07	0.266769	0.0110086	0.25576	Promoter (1-2kb)	1384	ENSG00000118985	ELL2	elongation factor for RNA polymerase II 2
chr5	129240783	129240871	4.13247e-05	0.272096	0.0256799	0.246417	Promoter (<=1kb)	260	ENSG00000198108	CHSY3	chondroitin sulfate synthase 3
chr5	132387674	132387674	2.28867e-05	0.00976424	0.220142	-0.210378	Promoter (<=1kb)	12	ENSG00000170606	HSPA4	heat shock protein family A (Hsp70) member 4
chr5	149380516	149380524	7.77397e-10	0.126404	0.000996636	0.125407	Promoter (<=1kb)	206	ENSG00000164296	TIGD6	tigger transposable element derived 6
chr5	171434073	171434078	9.83822e-06	0.111256	0.00305914	0.108197	Promoter (<=1kb)	-196	ENSG00000072803	FBXW11	F-box and WD repeat domain containing 11
chr5	172483407	172483408	6.84369e-06	0.025624	0.404128	-0.378504	Promoter (<=1kb)	52	ENSG00000164463	CREBRF	CREB3 regulatory factor
chr5	176852980	176852996	1.30264e-05	0.0914241	0.0021297	0.0892944	Promoter (<=1kb)	-691	ENSG00000198055	GRK6	G protein-coupled receptor kinase 6
chr5	180046215	180046226	7.49686e-07	0.158221	0.0029697	0.155251	Intron (uc003mlz.4/2324, intron 11 of 29)	10201	ENSG00000037280	FLT4	fms related tyrosine kinase 4
chr5	180650678	180650678	2.76654e-09	0.147486	0.00276142	0.144725	Promoter (<=1kb)	415	ENSG00000146063	TRIM41	tripartite motif containing 41
chr6	7389718	7389727	6.54333e-07	0.00619728	0.263765	-0.257568	Promoter (<=1kb)	215	ENSG00000164304	CAGE1	cancer antigen 1
chr6	26383583	26383583	5.06498e-06	0.0800507	0.00231955	0.0777312	Promoter (<=1kb)	144	ENSG00000124508	BTN2A2	butyrophilin subfamily 2 member A2
chr6	34164436	34164436	2.76881e-05	0.00320557	0.133207	-0.130001	Distal Intergenic	-40141	ENSG00000137309	HMGA1	high mobility group AT-hook 1
chr6	34857470	34857470	7.58116e-05	0.0304503	0.000729694	0.0297206	Promoter (<=1kb)	432	ENSG00000064999	ANKS1A	ankyrin repeat and sterile alpha motif domain containing 1A
chr6	39197140	39197140	1.9279e-06	0.00210743	0.155751	-0.153644	Promoter (<=1kb)	111	ENSG00000164626	KCNK5	potassium two pore domain channel subfamily K member 5
chr6	42072034	42072034	1.95197e-07	0.177953	0.00397921	0.173974	Intron (uc003orw.2/647024, intron 1 of 4)	38681	ENSG00000188112	C6orf132	chromosome 6 open reading frame 132
chr6	42101949	42101950	4.03963e-13	0.51599	0.977385	-0.461395	Intron (uc003orw.2/647024, intron 4 of 4)	8765	ENSG00000188112	C6orf132	chromosome 6 open reading frame 132
chr6	42146004	42146011	1.22101e-07	0.203504	0.00473819	0.198766	Intron (uc003orx.3/2978, intron 3 of 5)	16683	ENSG00000112599	GUCA1B	guanylate cyclase activator 1B
chr6	43543326	43543346	7.58298e-07	0.210383	0.00765186	0.202731	Promoter (<=1kb)	466	ENSG00000124571	XPO5	exportin 5
chr6	50683018	50683018	9.12619e-08	0.0153373	0.303941	-0.288604	Promoter (1-2kb)	1761	ENSG00000008197	TFAP2D	transcription factor AP-2 delta (activating enhancer binding protein 2 delta)
chr6	87861718	87861766	1.88055e-08	0.00167282	0.121242	-0.119569	Promoter (<=1kb)	-785	ENSG00000188994	ZNF292	zinc finger protein 292
chr6	88877297	88877297	0.000356787	0.0230186	0.000738128	0.0222805	Promoter (1-2kb)	-1530	ENSG00000118432	CNR1	cannabinoid receptor 1 (brain)
chr6	89791691	89791695	8.57395e-07	0.133714	0.00437307	0.129341	Promoter (<=1kb)	136	ENSG00000146278	PNRC1	proline rich nuclear receptor coactivator 1
chr6	99395754	99395760	5.36881e-09	0.00177594	0.143477	-0.141701	Promoter (<=1kb)	89	ENSG00000112234	FBXL4	F-box and leucine-rich repeat protein 4
chr6	107811085	107811085	4.78574e-06	0.0760924	0.000772154	0.0753203	Promoter (<=1kb)	-232	ENSG00000112320	SOBP	sine oculis binding protein homolog
chr6	108439218	108439218	4.83315e-06	0.0195731	0.298545	-0.278972	Distal Intergenic	-43277	ENSG00000081087	OSTM1	osteopetrosis associated transmembrane protein 1
chr6	116692374	116692374	5.45323e-05	0.0608941	0.00114676	0.0597473	Promoter (<=1kb)	264	ENSG00000111817	DSE	dermatan sulfate epimerase
chr6	128841956	128841956	7.64579e-07	0.156076	0.00162432	0.154452	Promoter (<=1kb)	-86	ENSG00000152894	PTPRK	protein tyrosine phosphatase, receptor type K
chr6	131456911	131456916	2.27635e-07	0.11354	0.000861094	0.112679	Promoter (<=1kb)	85	ENSG00000118507	AKAP7	A-kinase anchoring protein 7
chr6	132405531	132405532	7.68121e-06	0.674007	0.959891	-0.285884	Distal Intergenic	-49586	#N/A	LINC01013	long intergenic non-protein coding RNA 1013
chr6	142623127	142623127	2.00024e-05	0.000410298	0.0310716	-0.0306613	Promoter (<=1kb)	71	ENSG00000112414	ADGRG6	adhesion G protein-coupled receptor G6
chr7	1014721	1014746	1.96869e-05	0.158411	0.00444188	0.153969	Promoter (<=1kb)	489	ENSG00000105963	ADAP1	ArfGAP with dual PH domains 1
chr7	2705046	2705051	1.53543e-05	0.00682974	0.150593	-0.143764	Distal Intergenic	-14112	ENSG00000174945	AMZ1	archaelysin family metallopeptidase 1
chr7	11097248	11097253	1.86414e-08	0.669165	0.990527	-0.321362	Intron (uc003sry.2/9678, intron 14 of 16)	-51261	ENSG00000106443	PHF14	PHD finger protein 14
chr7	30811021	30811043	1.60572e-10	0.00349487	0.190262	-0.186862	Promoter (<=1kb)	0	ENSG00000106125	FAM188B	family with sequence similarity 188 member B
chr7	35077617	35077683	6.30027e-08	0.00534117	0.182232	-0.177342	Promoter (<=1kb)	0	ENSG00000173852	DPY19L1	dpy-19 like 1 (C. elegans)
chr7	35298095	35298095	5.0898e-09	0.00174259	0.139382	-0.13764	Distal Intergenic	-4384	ENSG00000164532	TBX20	T-box 20
chr7	77648874	77648916	1.41546e-09	0.00108679	0.128776	-0.128268	Exon (uc003ugx.3/9863, exon 22 of 22)	110764	ENSG00000006576	PHTF2	putative homeodomain transcription factor 2
chr7	101129798	101129802	9.35073e-11	0.995503	0.766315	0.229188	Intron (uc003uyo.1/136227, intron 3 of 12)	123676	ENSG00000160963	COL26A1	collagen type XXVI alpha 1
chr7	102937994	102937994	7.3513e-06	0.00333906	0.133667	-0.130328	Promoter (<=1kb)	91	ENSG00000105819	PMPCB	peptidase (mitochondrial processing) beta
chr7	104581780	104581789	5.86256e-06	0.46427	0.872356	-0.408086	Exon (uc003vci.3/uc003vci.3, exon 1 of 2)	-14688	ENSG00000225329	LHFPL3-AS2	LHFPL3 antisense RNA 2
chr7	129420422	129420441	1.74308e-05	0.22484	0.0080078	0.216832	Distal Intergenic	-5568	ENSG00000207691	MIR183	microRNA 183
chr7	130132791	130132823	6.02571e-06	0.424462	0.034909	0.389553	Promoter (<=1kb)	892	ENSG00000106484	MEST	mesoderm specific transcript
chr7	132261931	132261931	3.43464e-06	0.00231217	0.15112	-0.148808	Promoter (<=1kb)	-608	ENSG00000221866	PLXNA4	plexin A4
chr8	12809688	12809716	7.91307e-07	0.151168	0.00391483	0.147253	Intron (uc011kxw.2/57604, intron 2 of 5)	6505	ENSG00000250305	KIAA1456	KIAA1456
chr8	23399191	23399191	8.67052e-09	0.455712	0.954613	-0.498901	Intron (uc003xdn.1/51312, intron 1 of 1)	12828	ENSG00000147454	SLC25A37	solute carrier family 25 member 37
chr8	23572067	23572067	3.38913e-05	0.0429667	0.00126552	0.0417011	Distal Intergenic	-7956	ENSG00000180053	NKX2-6	NK2 homeobox 6
chr8	38241174	38241174	6.36211e-07	0.00478606	0.236163	-0.231377	Promoter (1-2kb)	-1384	ENSG00000147548	WHSC1L1	Wolf-Hirschhorn syndrome candidate 1-like 1
chr8	61592418	61592418	5.91215e-06	0.0013241	0.085136	-0.0838119	Promoter (1-2kb)	1094	ENSG00000171316	CHD7	chromodomain helicase DNA binding protein 7
chr8	68864896	68864921	7.80326e-06	0.0755165	0.00176417	0.0737523	Promoter (<=1kb)	293	ENSG00000046889	PREX2	phosphatidylinositol-3,4,5-trisphosphate-dependent Rac exchange factor 2
chr8	123793401	123793402	2.80543e-06	0.00108569	0.0806059	-0.0795202	Promoter (<=1kb)	-499	ENSG00000178764	ZHX2	zinc fingers and homeoboxes 2
chr8	123794283	123794293	4.06628e-06	0.00273403	0.0817403	-0.0790063	Promoter (<=1kb)	382	ENSG00000178764	ZHX2	zinc fingers and homeoboxes 2
chr8	142230970	142230970	2.15456e-06	0.775548	0.993021	-0.217473	Intron (uc003ywc.1/57210, intron 5 of 6)	7703	ENSG00000022567	SLC45A4	solute carrier family 45 member 4
chr8	143051262	143051279	6.08351e-12	0.998209	0.869311	0.128899	Distal Intergenic	-206421	ENSG00000265247	MIR4472-1	microRNA 4472-1
chr8	143877018	143877024	6.49457e-07	0.935447	0.54297	0.392478	Distal Intergenic	-9010	ENSG00000167656	LY6D	lymphocyte antigen 6 complex, locus D
chr8	144423670	144423671	6.10076e-09	0.873753	0.9985	-0.124747	Intron (uc011lkd.3/116447, intron 13 of 14)	-6609	ENSG00000184428	TOP1MT	topoisomerase (DNA) I, mitochondrial
chr8	145597948	145597948	0.000144672	0.00185976	0.0799801	-0.0781203	Promoter (<=1kb)	217	ENSG00000173137	ADCK5	aarF domain containing kinase 5
chr9	25678463	25678463	1.99901e-06	0.257505	0.00758859	0.249917	Promoter (<=1kb)	393	ENSG00000198680	TUSC1	tumor suppressor candidate 1
chr9	34810228	34810228	2.81589e-09	0.141104	0.00240289	0.138701	Distal Intergenic	28355	#N/A	FAM205BP	transmembrane protein C9orf144B pseudogene
chr9	71319938	71319938	2.78071e-06	0.0969796	0.00177913	0.0952005	Promoter (<=1kb)	-392	ENSG00000107242	PIP5K1B	phosphatidylinositol-4-phosphate 5-kinase, type I, beta
chr9	72435859	72435859	9.55701e-15	0.149691	0.000541605	0.149149	Promoter (<=1kb)	128	ENSG00000204711	C9orf135	chromosome 9 open reading frame 135
chr9	86153152	86153152	1.77597e-07	0.0931107	0.000591218	0.0925195	Promoter (<=1kb)	196	ENSG00000172159	FRMD3	FERM domain containing 3
chr9	96623124	96623154	1.08178e-05	0.0595111	0.492096	-0.43079	Distal Intergenic	41485	ENSG00000265347	MIR4291	microRNA 4291
chr9	100746542	100746551	1.86063e-05	0.00235115	0.136255	-0.133904	Promoter (1-2kb)	1053	ENSG00000136938	ANP32B	acidic nuclear phosphoprotein 32 family member B
chr9	104500631	104500669	6.9412e-05	0.00111093	0.0602515	-0.0591405	Promoter (<=1kb)	193	ENSG00000198785	GRIN3A	glutamate ionotropic receptor NMDA type subunit 3A
chr9	107978032	107978037	2.28484e-06	0.626208	0.971715	-0.345507	Distal Intergenic	-28892	ENSG00000070214	SLC44A1	solute carrier family 44 member 1
chr9	126807952	126807954	2.8936e-07	0.000688741	0.077787	-0.0770982	Distal Intergenic	34063	ENSG00000106689	LHX2	LIM homeobox 2
chr9	133616767	133616767	2.65931e-11	0.868383	0.997898	-0.129516	Intron (uc004bzv.3/25, intron 1 of 10)	27499	ENSG00000097007	ABL1	ABL proto-oncogene 1, non-receptor tyrosine kinase
chr9	135127959	135128001	4.55634e-06	0.419389	0.891733	-0.472344	Distal Intergenic	77885	ENSG00000107290	SETX	senataxin
chr9	136857530	136857541	0.000100284	0.0842481	0.00196985	0.0822782	Promoter (<=1kb)	-84	ENSG00000160293	VAV2	vav guanine nucleotide exchange factor 2
chr9	139439082	139439086	3.50236e-06	0.171501	0.00251582	0.168985	Promoter (1-2kb)	1152	ENSG00000148400	NOTCH1	notch 1
chr9	141013135	141013135	1.31531e-05	0.938689	0.999147	-0.0604573	Exon (uc004cog.3/774, exon 43 of 46)	-31430	#N/A	TUBBP5	tubulin beta pseudogene 5
chr9	141045017	141045034	1.23286e-10	0.0100624	0.298394	-0.288332	Promoter (<=1kb)	452	#N/A	TUBBP5	tubulin beta pseudogene 5
chrX	9983147	9983147	1.42519e-10	0.000641277	0.11901	-0.118369	Promoter (<=1kb)	-648	ENSG00000047644	WWC3	WWC family member 3
chrX	25020939	25020942	6.05475e-06	0.00964158	0.209353	-0.199712	Downstream (<1kb)	13123	ENSG00000004848	ARX	aristaless related homeobox
chrX	39868332	39868335	8.79308e-06	0.00140694	0.099781	-0.0983741	Distal Intergenic	53989	ENSG00000183337	BCOR	BCL6 corepressor
chrX	54556906	54556923	6.59171e-08	0.0778761	0.587604	-0.513467	Promoter (<=1kb)	262	ENSG00000130119	GNL3L	G protein nucleolar 3 like
chrX	123084883	123084883	4.67611e-09	0.826306	0.998201	-0.171895	Distal Intergenic	-9592	ENSG00000101972	STAG2	stromal antigen 2
chrX	131157697	131157697	1.88935e-06	0.00141095	0.0978993	-0.0964883	Promoter (<=1kb)	161	ENSG00000134602	STK26	serine/threonine protein kinase 26
chrY	9384788	9384795	5.11768e-08	0.129439	0.0018909	0.127548	Distal Intergenic	19299	ENSG00000228927	TSPY3	testis specific protein, Y-linked 3
chrY	21154934	21154942	2.65134e-06	0.00171465	0.0972376	-0.095523	Promoter (<=1kb)	-229	ENSG00000272398	CD24	CD24 molecule

## Sheet: Untrained vs. Detrained
chromosome	start	end	median.p	median.meth.untrained	median.meth.detrained	median.meth.diff	annotation	distanceToTSS	ENSEMBL	SYMBOL	GENENAME
chr1	3374951	3374951	1.8289e-10	0.499087	0.98571	-0.486624	Intron (uc001akg.4/27237, intron 1 of 14)	3804	ENSG00000130762	ARHGEF16	Rho guanine nucleotide exchange factor 16
chr1	6398664	6398676	5.79211e-06	0.72027	0.977124	-0.256854	Intron (uc001amq.3/11332, intron 6 of 8)	20328	ENSG00000097021	ACOT7	acyl-CoA thioesterase 7
chr1	7591636	7591636	6.86797e-05	0.846123	0.991887	-0.145764	Intron (uc001aoi.3/23261, intron 6 of 22)	-140418	ENSG00000171735	CAMTA1	calmodulin binding transcription activator 1
chr1	37499776	37499785	1.66652e-09	0.104181	0.000700909	0.10348	Promoter (<=1kb)	59	ENSG00000163873	GRIK3	glutamate ionotropic receptor kainate type subunit 3
chr1	38122390	38122390	2.90039e-07	0.96828	0.523062	0.445218	Distal Intergenic	-21795	ENSG00000169218	RSPO1	R-spondin 1
chr1	44495869	44495869	1.04173e-05	0.0313652	0.000296241	0.031069	Promoter (1-2kb)	1295	ENSG00000196517	SLC6A9	solute carrier family 6 member 9
chr1	46640255	46640265	1.82621e-06	0.978661	0.656897	0.321764	Promoter (<=1kb)	-484	ENSG00000117472	TSPAN1	tetraspanin 1
chr1	56943508	56943514	8.73755e-07	0.00432219	0.146433	-0.142111	Distal Intergenic	101743	ENSG00000162407	PLPP3	phospholipid phosphatase 3
chr1	62190717	62190718	3.41865e-07	0.00338661	0.165692	-0.162305	Promoter (<=1kb)	377	ENSG00000162604	TM2D1	TM2 domain containing 1
chr1	149858559	149858581	4.1561e-06	0.0998328	0.0018976	0.0979352	Promoter (<=1kb)	34	ENSG00000184260	HIST2H2AC	histone cluster 2, H2ac
chr1	150220073	150220128	3.81789e-08	0.224767	0.00431033	0.218259	Distal Intergenic	-10090	ENSG00000118298	CA14	carbonic anhydrase XIV
chr1	161015354	161015356	4.7586e-07	0.00228062	0.108481	-0.1062	Promoter (<=1kb)	413	ENSG00000158773	USF1	upstream transcription factor 1
chr1	173991578	173991601	1.32924e-08	0.385445	0.0150792	0.370314	Distal Intergenic	-29368	ENSG00000135870	RC3H1	ring finger and CCCH-type domains 1
chr1	182360819	182360830	9.20667e-06	0.0984403	0.00181659	0.0965528	Promoter (<=1kb)	94	ENSG00000135821	GLUL	glutamate-ammonia ligase
chr1	193029271	193029271	1.91144e-06	0.0706472	0.00149093	0.0691563	Promoter (<=1kb)	-34	ENSG00000116750	UCHL5	ubiquitin C-terminal hydrolase L5
chr1	197885607	197885615	8.0683e-10	0.223105	0.00306755	0.220038	Promoter (<=1kb)	-902	ENSG00000143355	LHX9	LIM homeobox 9
chr1	203296425	203296425	1.38776e-09	0.286041	0.0026228	0.283418	Distal Intergenic	21761	ENSG00000159388	BTG2	BTG family member 2
chr1	208399948	208399949	6.25209e-06	0.834562	0.99259	-0.158028	Intron (uc001hgz.3/5362, intron 31 of 31)	-7853	ENSG00000076356	PLXNA2	plexin A2
chr1	220445891	220445891	3.06775e-05	0.0437641	0.000793943	0.0429702	Promoter (<=1kb)	-48	ENSG00000118873	RAB3GAP2	RAB3 GTPase activating non-catalytic protein subunit 2
chr1	230203888	230203888	3.55737e-06	0.0343553	0.437393	-0.403038	Promoter (<=1kb)	932	ENSG00000143641	GALNT2	polypeptide N-acetylgalactosaminyltransferase 2
chr1	233394124	233394125	2.05953e-06	0.521948	0.933579	-0.411631	Promoter (<=1kb)	965	ENSG00000135749	PCNX2	pecanex homolog 2 (Drosophila)
chr1	245027657	245027657	6.695e-05	0.0013042	0.0565453	-0.0552411	Promoter (<=1kb)	170	ENSG00000153187	HNRNPU	heterogeneous nuclear ribonucleoprotein U (scaffold attachment factor A)
chr10	3167826	3167842	1.65206e-06	0.865256	0.995128	-0.129872	Intron (uc001igp.3/5214, intron 16 of 21)	12262	ENSG00000067057	PFKP	phosphofructokinase, platelet
chr10	14880162	14880185	1.32136e-08	0.40641	0.0280001	0.37841	Promoter (<=1kb)	3	ENSG00000187522	HSPA14	heat shock protein family A (Hsp70) member 14
chr10	28032364	28032448	0.000166851	0.0178151	0.000481319	0.0173338	Promoter (2-3kb)	2330	ENSG00000150051	MKX	mohawk homeobox
chr10	28032790	28032805	6.12451e-06	0.230243	0.01102	0.219223	Promoter (1-2kb)	1973	ENSG00000150051	MKX	mohawk homeobox
chr10	30348355	30348355	7.28821e-05	0.00100051	0.0182685	-0.0172679	Promoter (<=1kb)	133	ENSG00000165757	KIAA1462	KIAA1462
chr10	43761712	43761712	3.96181e-11	0.00310738	0.169367	-0.166259	Promoter (<=1kb)	655	ENSG00000198915	RASGEF1A	RasGEF domain family member 1A
chr10	72142635	72142635	4.90149e-06	0.0155203	0.233598	-0.218078	Promoter (<=1kb)	-229	ENSG00000172731	LRRC20	leucine rich repeat containing 20
chr10	77168553	77168553	3.10543e-06	0.0850069	0.00140198	0.0836049	Exon (uc010qlf.2/100131213, exon 2 of 2)	5039	ENSG00000237149	ZNF503-AS2	ZNF503 antisense RNA 2
chr10	97889738	97889739	7.90013e-08	0.00111759	0.0973767	-0.0962591	Promoter (<=1kb)	-74	ENSG00000177853	ZNF518A	zinc finger protein 518A
chr10	121485072	121485109	2.77251e-07	0.00370347	0.142702	-0.138998	Promoter (<=1kb)	-450	ENSG00000198825	INPP5F	inositol polyphosphate-5-phosphatase F
chr10	126216024	126216024	5.7558e-06	0.993686	0.83204	0.161646	Intron (uc001lhs.2/64077, intron 6 of 6)	65683	ENSG00000107902	LHPP	phospholysine phosphohistidine inorganic pyrophosphate phosphatase
chr10	126216176	126216176	9.73489e-07	0.998098	0.918093	0.0800052	Intron (uc001lhs.2/64077, intron 6 of 6)	65835	ENSG00000107902	LHPP	phospholysine phosphohistidine inorganic pyrophosphate phosphatase
chr10	133967545	133967551	1.39722e-06	0.997145	0.870671	0.126474	Intron (uc001lkx.4/282973, intron 18 of 23)	10325	ENSG00000188385	JAKMIP3	Janus kinase and microtubule interacting protein 3
chr10	134856006	134856007	6.83192e-06	0.936924	0.997697	-0.0607726	Distal Intergenic	-28426	ENSG00000197177	ADGRA1	adhesion G protein-coupled receptor A1
chr10	135429039	135429039	1.03418e-05	0.923162	0.489795	0.433366	Distal Intergenic	11260	ENSG00000225899	FRG2B	FSHD region gene 2 family member B
chr11	640247	640264	6.04902e-08	0.132546	0.00207077	0.130475	Promoter (2-3kb)	2942	ENSG00000069696	DRD4	dopamine receptor D4
chr11	843190	843190	3.71355e-06	0.00147136	0.0856988	-0.0842274	Promoter (<=1kb)	249	ENSG00000214063	TSPAN4	tetraspanin 4
chr11	2906567	2906567	1.26825e-05	0.00321883	0.113841	-0.110622	Promoter (<=1kb)	428	ENSG00000129757	CDKN1C	cyclin-dependent kinase inhibitor 1C
chr11	4208559	4208559	2.69524e-07	0.00514887	0.203091	-0.197942	Promoter (<=1kb)	177	ENSG00000254480	LOC100506082	uncharacterized LOC100506082
chr11	17375297	17375302	1.13812e-10	0.0333502	0.563127	-0.529776	Promoter (1-2kb)	1988	ENSG00000188211	NCR3LG1	natural killer cell cytotoxicity receptor 3 ligand 1
chr11	32355480	32355484	3.46717e-05	0.0366881	0.000613003	0.0360751	Distal Intergenic	96879	ENSG00000184937	WT1	Wilms tumor 1
chr11	62455123	62455126	1.46411e-14	0.00179568	0.184609	-0.182813	Promoter (2-3kb)	2245	ENSG00000177363	LRRN4CL	LRRN4 C-terminal like
chr11	64612292	64612300	5.83979e-10	0.00084806	0.100958	-0.10011	Promoter (<=1kb)	-251	ENSG00000171219	CDC42BPG	CDC42 binding protein kinase gamma
chr11	65729544	65729564	1.05875e-05	0.169647	0.00620104	0.163468	Promoter (<=1kb)	384	ENSG00000175467	SART1	squamous cell carcinoma antigen recognized by T-cells 1
chr11	67816490	67816490	1.8686e-06	0.817757	0.996851	-0.179095	Promoter (<=1kb)	-939	ENSG00000110719	TCIRG1	T-cell immune regulator 1, ATPase H+ transporting V0 subunit a3
chr11	69636402	69636403	1.94766e-06	0.482563	0.925698	-0.443136	Promoter (2-3kb)	-2210	ENSG00000186895	FGF3	fibroblast growth factor 3
chr11	75050842	75050842	7.53046e-08	0.692847	0.991525	-0.298678	Intron (uc001owe.2/408, intron 15 of 15)	-4612	ENSG00000199090	MIR326	microRNA 326
chr11	86666100	86666100	2.23746e-06	0.00123167	0.10951	-0.108278	Promoter (<=1kb)	340	ENSG00000174804	FZD4	frizzled class receptor 4
chr11	111472925	111472925	2.07142e-06	0.129665	0.00157434	0.128091	Promoter (<=1kb)	-245	ENSG00000170145	SIK2	salt inducible kinase 2
chr11	120435736	120435786	4.92038e-11	0.00106169	0.132055	-0.131365	Promoter (<=1kb)	591	ENSG00000149403	GRIK4	glutamate ionotropic receptor kainate type subunit 4
chr11	123172476	123172491	4.60943e-06	0.101964	0.00241345	0.0995504	Distal Intergenic	79729	ENSG00000265357	MIR4493	microRNA 4493
chr11	126173808	126173808	2.39924e-05	0.104153	0.00228755	0.101865	Promoter (<=1kb)	161	ENSG00000110063	DCPS	decapping enzyme, scavenger
chr11	128693821	128693821	6.9359e-07	0.00671696	0.1885	-0.181783	Distal Intergenic	18608	ENSG00000151704	KCNJ1	potassium voltage-gated channel subfamily J member 1
chr11	134202466	134202476	2.36496e-08	0.485816	0.0462876	0.439529	Promoter (<=1kb)	698	ENSG00000149328	GLB1L2	galactosidase beta 1 like 2
chr12	7023603	7023606	9.15646e-06	0.00163842	0.0822065	-0.0805681	Promoter (<=1kb)	-8	ENSG00000111674	ENO2	enolase 2 (gamma, neuronal)
chr12	7055899	7055899	3.27074e-08	0.11121	0.00143425	0.109776	Promoter (<=1kb)	159	ENSG00000111679	PTPN6	protein tyrosine phosphatase, non-receptor type 6
chr12	30848527	30848535	3.3268e-08	0.130954	0.00121989	0.129734	Promoter (<=1kb)	394	ENSG00000133704	IPO8	importin 8
chr12	34371654	34371673	1.28211e-06	0.137126	0.00359749	0.134212	Distal Intergenic	196438	ENSG00000139133	ALG10	ALG10, alpha-1,2-glucosyltransferase
chr12	42680710	42680710	1.29824e-05	0.145058	0.00500731	0.14005	Distal Intergenic	39222	ENSG00000139168	ZCRB1	zinc finger CCHC-type and RNA binding motif containing 1
chr12	43161797	43161805	9.76121e-07	0.862303	0.995777	-0.133474	Distal Intergenic	-178225	ENSG00000139174	PRICKLE1	prickle planar cell polarity protein 1
chr12	49351387	49351387	0.000107926	0.050356	0.00126435	0.0490916	Promoter (<=1kb)	-135	ENSG00000134287	ARF3	ADP ribosylation factor 3
chr12	52417272	52417273	4.89194e-06	0.000784051	0.0614761	-0.0606921	Promoter (<=1kb)	656	ENSG00000123358	NR4A1	nuclear receptor subfamily 4 group A member 1
chr12	54368338	54368365	3.63279e-06	0.00542896	0.122814	-0.117385	Promoter (<=1kb)	375	ENSG00000228630	HOTAIR	HOX transcript antisense RNA
chr12	54410448	54410497	9.21036e-06	0.00833875	0.229223	-0.2209	Promoter (<=1kb)	-145	ENSG00000198353	HOXC4	homeobox C4
chr12	58021381	58021431	2.78435e-14	0.0016042	0.184829	-0.180616	Exon (uc010sru.3/2583, exon 9 of 10)	3566	ENSG00000135502	SLC26A10	solute carrier family 26 member 10
chr12	106532442	106532447	6.72958e-05	0.0135856	0.000406489	0.0131791	Promoter (1-2kb)	1364	ENSG00000074590	NUAK1	NUAK family kinase 1
chr12	115106127	115106127	2.05251e-05	0.000534797	0.0517719	-0.0512371	Downstream (1-2kb)	15842	ENSG00000135111	TBX3	T-box 3
chr12	116714945	116714947	6.33893e-06	0.00360711	0.154012	-0.150404	Promoter (<=1kb)	44	ENSG00000123066	MED13L	mediator complex subunit 13 like
chr12	120632260	120632265	5.50437e-06	0.0798864	0.00115747	0.0787289	Promoter (<=1kb)	248	ENSG00000089154	GCN1	GCN1, eIF2 alpha kinase activator homolog
chr12	127211422	127211430	9.94629e-07	0.147231	0.00312359	0.144107	Distal Intergenic	-10123	#N/A	LINC00943	long intergenic non-protein coding RNA 943
chr13	45009375	45009380	9.01156e-06	0.00264717	0.13161	-0.128963	Promoter (1-2kb)	1680	ENSG00000102804	TSC22D1	TSC22 domain family member 1
chr13	58207166	58207166	3.11484e-05	0.0766867	0.529102	-0.452415	Promoter (1-2kb)	1377	ENSG00000118946	PCDH17	protocadherin 17
chr13	111927980	111927981	1.17699e-07	0.995194	0.866499	0.128694	Exon (uc001vrr.2/8874, exon 12 of 19)	-6560	ENSG00000102606	ARHGEF7	Rho guanine nucleotide exchange factor 7
chr13	114744505	114744505	1.75107e-07	0.553398	0.0802644	0.473133	Downstream (2-3kb)	57164	ENSG00000185989	RASA3	RAS p21 protein activator 3
chr14	21093441	21093470	4.32281e-06	0.178312	0.00479176	0.17352	Distal Intergenic	16380	ENSG00000181803	OR6S1	olfactory receptor family 6 subfamily S member 1
chr14	74892786	74892786	3.58128e-05	0.00125563	0.0834599	-0.0822043	Promoter (<=1kb)	19	ENSG00000183379	SYNDIG1L	synapse differentiation inducing 1 like
chr14	81687383	81687387	6.9314e-08	0.13631	0.00215351	0.134156	Promoter (<=1kb)	-87	ENSG00000165417	GTF2A1	general transcription factor IIA 1
chr14	95239350	95239350	5.54447e-06	0.00611133	0.218908	-0.212796	Promoter (2-3kb)	-2851	ENSG00000133937	GSC	goosecoid homeobox
chr14	96968369	96968396	5.2941e-08	0.000956746	0.0779565	-0.0770651	Promoter (<=1kb)	-317	ENSG00000090060	PAPOLA	poly(A) polymerase alpha
chr14	101193240	101193240	7.92668e-05	0.0494692	0.000975606	0.0484936	Promoter (<=1kb)	38	ENSG00000185559	DLK1	delta-like 1 homolog (Drosophila)
chr14	102188896	102188896	7.36962e-06	0.11421	0.49196	-0.37775	Distal Intergenic	-7878	ENSG00000258512	LINC00239	long intergenic non-protein coding RNA 239
chr14	106091856	106091878	4.47426e-08	0.995548	0.825511	0.170037	Intron (uc031qqx.1/uc031qqx.1, intron 7 of 4910)	47266	#N/A	ELK2AP	ELK2A, member of ETS oncogene family, pseudogene
chr15	26915320	26915320	2.57365e-06	0.218124	0.00796606	0.210158	Intron (uc021sgh.1/2562, intron 6 of 6)	-41083	ENSG00000166206	GABRB3	gamma-aminobutyric acid type A receptor beta3 subunit
chr15	28051088	28051088	5.1086e-06	0.119983	0.00297392	0.117009	Intron (uc001zbh.4/4948, intron 1 of 23)	293370	ENSG00000104044	OCA2	OCA2 melanosomal transmembrane protein
chr15	31166078	31166078	2.5157e-07	0.996199	0.886546	0.109653	Distal Intergenic	-29977	ENSG00000198690	FAN1	FANCD2/FANCI-associated nuclease 1
chr15	40545792	40545819	4.04996e-06	0.00672348	0.136892	-0.131044	Promoter (<=1kb)	413	ENSG00000137843	PAK6	p21 protein (Cdc42/Rac)-activated kinase 6
chr15	40571800	40571803	2.17968e-05	0.00307593	0.110594	-0.107518	Promoter (2-3kb)	2984	ENSG00000230778	ANKRD63	ankyrin repeat domain 63
chr15	41195475	41195487	2.97483e-06	0.534729	0.947461	-0.411118	Exon (uc001zne.3/57617, exon 5 of 5)	8847	ENSG00000104142	VPS18	VPS18, CORVET/HOPS core subunit
chr15	44828709	44828713	5.28833e-06	0.0008666	0.0767859	-0.0759193	Promoter (<=1kb)	385	#N/A	EIF3J-AS1	EIF3J antisense RNA 1 (head to head)
chr15	44828834	44828834	7.65754e-05	0.00163066	0.0661938	-0.0645632	Promoter (<=1kb)	264	#N/A	EIF3J-AS1	EIF3J antisense RNA 1 (head to head)
chr15	57179295	57179373	3.39443e-05	0.269069	0.0142247	0.254845	Exon (uc002adz.1/145783, exon 4 of 4)	-30950	ENSG00000140262	TCF12	transcription factor 12
chr15	63481759	63481812	1.8865e-08	0.118045	0.00120704	0.116838	Promoter (<=1kb)	31	ENSG00000166128	RAB8B	RAB8B, member RAS oncogene family
chr15	63569898	63569914	7.12017e-07	0.118785	0.00301287	0.115772	Promoter (<=1kb)	149	ENSG00000138613	APH1B	aph-1 homolog B, gamma secretase subunit
chr15	65394705	65394712	4.47658e-06	0.00467009	0.135604	-0.130934	Promoter (<=1kb)	310	ENSG00000246922	UBAP1L	ubiquitin associated protein 1 like
chr15	77925882	77925882	2.7174e-07	0.11774	0.00187854	0.115862	Promoter (1-2kb)	-1173	ENSG00000169783	LINGO1	leucine rich repeat and Ig domain containing 1
chr15	88798860	88798895	5.76999e-11	0.00141884	0.165068	-0.163649	Promoter (<=1kb)	515	ENSG00000140538	NTRK3	neurotrophic tyrosine kinase, receptor, type 3
chr15	94613828	94613828	7.85291e-07	0.00047909	0.0291583	-0.0286792	Distal Intergenic	-160973	ENSG00000140563	MCTP2	multiple C2 domains, transmembrane 2
chr15	101590459	101590459	2.15091e-07	0.994763	0.837377	0.157386	Promoter (2-3kb)	-2969	ENSG00000154237	LRRK1	leucine-rich repeat kinase 1
chr16	1032141	1032232	4.9209e-06	0.00306313	0.120904	-0.117593	Promoter (<=1kb)	333	ENSG00000005513	SOX8	SRY-box 8
chr16	3014985	3014991	3.66853e-06	0.00114398	0.09839	-0.097246	Promoter (<=1kb)	768	ENSG00000131650	KREMEN2	kringle containing transmembrane protein 2
chr16	3930849	3930883	3.78467e-05	0.160348	0.00213642	0.158212	Promoter (<=1kb)	-728	ENSG00000005339	CREBBP	CREB binding protein
chr16	11763030	11763030	9.11356e-06	0.00353895	0.107323	-0.103784	Promoter (<=1kb)	741	ENSG00000184602	SNN	stannin
chr16	30581272	30581272	7.35829e-06	0.0800319	0.0021564	0.0778755	Promoter (2-3kb)	2456	ENSG00000229809	ZNF688	zinc finger protein 688
chr16	30583455	30583462	7.05563e-06	0.505405	0.0649205	0.440485	Promoter (<=1kb)	266	ENSG00000229809	ZNF688	zinc finger protein 688
chr16	31095546	31095546	1.60642e-05	0.992254	0.743853	0.248401	Exon (uc002eaq.3/339105, exon 10 of 11)	4584	ENSG00000151006	PRSS53	protease, serine 53
chr16	62148370	62148393	1.97098e-06	0.97708	0.737308	0.239771	Distal Intergenic	-77631	ENSG00000150394	CDH8	cadherin 8
chr16	67225993	67225993	5.26913e-07	0.0731152	0.000680358	0.0724348	Promoter (<=1kb)	-75	ENSG00000205250	E2F4	E2F transcription factor 4
chr16	67564437	67564452	8.1278e-07	0.107465	0.00163027	0.105835	Promoter (<=1kb)	897	ENSG00000039523	FAM65A	family with sequence similarity 65 member A
chr16	68796533	68796533	1.5195e-05	0.428557	0.880439	-0.451882	Intron (uc002ewg.1/999, intron 2 of 15)	25338	ENSG00000039068	CDH1	cadherin 1
chr16	71929935	71929990	0.00013661	0.088515	0.00339765	0.0851174	Promoter (<=1kb)	539	ENSG00000182149	IST1	IST1, ESCRT-III associated factor
chr16	73091611	73091617	1.1959e-06	0.0042624	0.136619	-0.132357	Promoter (<=1kb)	917	ENSG00000140836	ZFHX3	zinc finger homeobox 3
chr16	74847178	74847182	3.10885e-06	0.226466	0.0121393	0.214327	Distal Intergenic	-38449	ENSG00000103089	FA2H	fatty acid 2-hydroxylase
chr16	81477830	81477838	3.70217e-06	0.0939945	0.00130168	0.0926928	Promoter (<=1kb)	-937	ENSG00000153815	CMIP	c-Maf inducing protein
chr16	85681565	85681565	7.15175e-06	0.989678	0.699617	0.29006	Intron (uc002fiw.3/23199, intron 1 of 14)	-14332	ENSG00000131149	GSE1	Gse1 coiled-coil protein
chr16	89782443	89782443	6.78826e-06	0.817639	0.993648	-0.176009	Promoter (<=1kb)	-493	ENSG00000261373	VPS9D1-AS1	VPS9D1 antisense RNA 1
chr17	1532520	1532532	1.06994e-05	0.00576109	0.234149	-0.228388	Promoter (<=1kb)	-390	ENSG00000167703	SLC43A2	solute carrier family 43 member 2
chr17	1958600	1958600	1.20099e-05	0.0536096	0.000979233	0.0526304	Promoter (<=1kb)	337	ENSG00000177374	HIC1	hypermethylated in cancer 1
chr17	2757286	2757286	5.10617e-07	0.072212	0.000684478	0.0715275	Intron (uc010ckd.3/23108, intron 2 of 24)	57554	ENSG00000132359	RAP1GAP2	RAP1 GTPase activating protein 2
chr17	3867061	3867075	1.09443e-05	0.0185576	0.000739489	0.0178181	Promoter (<=1kb)	683	ENSG00000074370	ATP2A3	ATPase sarcoplasmic/endoplasmic reticulum Ca2+ transporting 3
chr17	5019975	5020004	5.74482e-07	0.0031968	0.136273	-0.133076	Promoter (<=1kb)	242	ENSG00000129204	USP6	ubiquitin specific peptidase 6
chr17	7108357	7108357	0.000216456	0.143087	0.0108402	0.132246	Promoter (<=1kb)	92	ENSG00000132535	DLG4	discs large homolog 4
chr17	7108607	7108607	9.16845e-05	0.0237641	0.00071742	0.0230467	Promoter (<=1kb)	-158	ENSG00000132535	DLG4	discs large homolog 4
chr17	7188315	7188316	1.31914e-05	0.975882	0.737139	0.238743	Promoter (2-3kb)	2866	ENSG00000181856	SLC2A4	solute carrier family 2 member 4
chr17	7188432	7188438	8.81173e-07	0.943835	0.524916	0.418919	Promoter (2-3kb)	2983	ENSG00000181856	SLC2A4	solute carrier family 2 member 4
chr17	7312016	7312016	1.02505e-05	0.0527374	0.00121003	0.0515273	Promoter (<=1kb)	514	ENSG00000169992	NLGN2	neuroligin 2
chr17	36507642	36507642	1.57438e-08	0.00455054	0.263907	-0.259356	Promoter (<=1kb)	-365	ENSG00000274211	SOCS7	suppressor of cytokine signaling 7
chr17	36507744	36507760	4.28706e-06	0.00227165	0.0963904	-0.0941188	Promoter (<=1kb)	-247	ENSG00000274211	SOCS7	suppressor of cytokine signaling 7
chr17	37755966	37755967	3.57402e-07	0.198396	0.00806488	0.190331	Distal Intergenic	8208	ENSG00000171532	NEUROD2	neuronal differentiation 2
chr17	38219822	38219822	7.89499e-06	0.349374	0.0218609	0.327513	Promoter (<=1kb)	754	ENSG00000126351	THRA	thyroid hormone receptor, alpha
chr17	42288018	42288018	0.000196154	0.121924	0.00518616	0.116737	Intron (uc002igc.3/7343, intron 8 of 19)	7852	ENSG00000108312	UBTF	upstream binding transcription factor, RNA polymerase I
chr17	46102794	46102827	4.89698e-09	0.128071	0.00239141	0.12568	Downstream (<1kb)	11786	#N/A	MIR152	microRNA 152
chr17	47653694	47653708	2.63495e-09	0.0983447	0.000579291	0.0977654	Promoter (<=1kb)	396	ENSG00000182575	NXPH3	neurexophilin 3
chr17	48624637	48624662	4.6565e-07	0.682676	0.137614	0.548021	Promoter (<=1kb)	208	ENSG00000006282	SPATA20	spermatogenesis associated 20
chr17	48636677	48636678	1.51449e-05	0.0838838	0.00166669	0.0822171	Promoter (1-2kb)	-1751	ENSG00000006283	CACNA1G	calcium voltage-gated channel subunit alpha1 G
chr17	54673864	54673864	7.15131e-12	0.00274102	0.225178	-0.222436	Promoter (2-3kb)	2804	ENSG00000183691	NOG	noggin
chr17	56296619	56296664	1.20176e-06	0.0799793	0.00215975	0.0778196	Promoter (<=1kb)	2	ENSG00000011143	MKS1	Meckel syndrome, type 1
chr17	72322350	72322352	8.90638e-07	0.000862828	0.0716474	-0.0707846	Promoter (<=1kb)	0	ENSG00000196169	KIF19	kinesin family member 19
chr17	72958959	72958959	2.11711e-07	0.668447	0.992757	-0.32431	Intron (uc002jmj.4/283987, intron 15 of 18)	-7892	ENSG00000167861	HID1	HID1 domain containing
chr17	77179584	77179616	2.52209e-05	0.0221559	0.000629453	0.0215265	Intron (uc010dhs.4/146713, intron 11 of 14)	103295	ENSG00000167280	ENGASE	endo-beta-N-acetylglucosaminidase
chr17	77815922	77815922	3.76288e-06	0.00354509	0.106249	-0.102704	Promoter (2-3kb)	-2709	ENSG00000141582	CBX4	chromobox 4
chr17	77904092	77904095	1.33194e-06	0.199751	0.00636237	0.193389	Downstream (2-3kb)	20561	ENSG00000167291	TBC1D16	TBC1 domain family member 16
chr18	8959751	8959752	6.34542e-06	0.806711	0.994212	-0.1875	Distal Intergenic	-142876	ENSG00000178127	NDUFV2	NADH:ubiquinone oxidoreductase core subunit V2
chr18	51750357	51750357	3.89723e-06	0.00122284	0.0660274	-0.0648046	Promoter (<=1kb)	801	ENSG00000134046	MBD2	methyl-CpG binding domain protein 2
chr18	59993018	59993117	6.74873e-05	0.00134668	0.0397162	-0.0383695	Promoter (<=1kb)	498	ENSG00000141655	TNFRSF11A	tumor necrosis factor receptor superfamily member 11a
chr18	76123765	76123766	7.41317e-06	0.00508969	0.12848	-0.12339	Distal Intergenic	-616509	ENSG00000256463	SALL3	spalt-like transcription factor 3
chr19	783496	783496	6.37036e-06	0.370953	0.828474	-0.457521	Distal Intergenic	-13896	ENSG00000011304	PTBP1	polypyrimidine tract binding protein 1
chr19	3500621	3500621	5.92893e-07	0.0463026	0.467297	-0.420994	Promoter (<=1kb)	0	ENSG00000129932	DOHH	deoxyhypusine hydroxylase/monooxygenase
chr19	3958316	3958316	1.13793e-05	0.140169	0.00269936	0.13747	Downstream (<1kb)	3194	ENSG00000207733	MIR637	microRNA 637
chr19	5800628	5800635	1.35991e-07	0.849522	0.99643	-0.146909	Distal Intergenic	-9379	ENSG00000141994	DUS3L	dihydrouridine synthase 3 like
chr19	5839000	5839000	1.28268e-05	0.99848	0.951918	0.0465624	Promoter (<=1kb)	28	ENSG00000156413	FUT6	fucosyltransferase 6
chr19	6110125	6110129	5.80953e-09	0.679583	0.0723097	0.607274	Promoter (<=1kb)	535	ENSG00000087903	RFX2	regulatory factor X2
chr19	6361706	6361738	3.37469e-05	0.0859973	0.00200722	0.0839901	Promoter (<=1kb)	243	ENSG00000125656	CLPP	caseinolytic mitochondrial matrix peptidase proteolytic subunit
chr19	13944717	13944717	6.52235e-18	0.000966867	0.156888	-0.155921	Promoter (2-3kb)	2756	ENSG00000267519	LOC284454	uncharacterized LOC284454
chr19	28400996	28401014	2.8844e-06	0.281943	0.00766827	0.274275	Distal Intergenic	-116148	ENSG00000261824	LINC00662	long intergenic non-protein coding RNA 662
chr19	31040135	31040213	2.21104e-06	0.688307	0.981198	-0.292891	Exon (uc002nsu.1/9745, exon 4 of 5)	176807	ENSG00000198597	ZNF536	zinc finger protein 536
chr19	33462229	33462229	0.000104351	0.123981	0.00524273	0.118738	Promoter (<=1kb)	640	ENSG00000121289	CEP89	centrosomal protein 89kDa
chr19	36232190	36232205	3.27744e-08	0.00170484	0.141812	-0.140107	Promoter (<=1kb)	31	ENSG00000126246	IGFLR1	IGF like family receptor 1
chr19	36912541	36912541	4.84761e-05	0.148151	0.00582033	0.142331	Promoter (<=1kb)	465	#N/A	LOC644189	acyl-CoA thioesterase 4 pseudogene
chr19	42444269	42444282	2.26659e-05	0.101349	0.00329817	0.0980505	Distal Intergenic	19246	ENSG00000105404	RABAC1	Rab acceptor 1 (prenylated)
chr19	45901549	45901634	1.46456e-09	0.174196	0.00240618	0.17179	5' UTR	-5124	ENSG00000104881	PPP1R13L	protein phosphatase 1 regulatory subunit 13 like
chr19	46386168	46386168	1.47863e-05	0.188028	0.00878969	0.179238	Downstream (<1kb)	3208	ENSG00000170604	IRF2BP1	interferon regulatory factor 2 binding protein 1
chr19	48972897	48972913	3.0696e-08	0.609863	0.076353	0.53351	Promoter (<=1kb)	432	ENSG00000105443	CYTH2	cytohesin 2
chr19	49137872	49137907	4.4281e-08	0.00164494	0.0953853	-0.0937403	Promoter (2-3kb)	2732	ENSG00000105516	DBP	D site of albumin promoter (albumin D-box) binding protein
chr19	55741447	55741447	9.49511e-07	0.990552	0.788518	0.202034	Promoter (<=1kb)	-815	ENSG00000180089	TMEM86B	transmembrane protein 86B
chr2	27531230	27531245	9.65801e-07	0.0014585	0.0976196	-0.0961611	Promoter (<=1kb)	-100	ENSG00000163794	UCN	urocortin
chr2	28627104	28627104	7.81773e-06	0.993482	0.842353	0.151128	Exon (uc021vfg.1/2355, exon 2 of 4)	8525	ENSG00000075426	FOSL2	FOS like antigen 2
chr2	38604595	38604608	1.21343e-07	0.6823	0.128287	0.553342	Promoter (<=1kb)	-163	ENSG00000119787	ATL2	atlastin GTPase 2
chr2	54197459	54197459	6.5814e-09	0.193354	0.00417579	0.189178	Promoter (<=1kb)	518	ENSG00000068878	PSME4	proteasome activator subunit 4
chr2	72375680	72375680	3.683e-08	0.0801961	0.000558414	0.0796377	Promoter (<=1kb)	-689	ENSG00000003137	CYP26B1	cytochrome P450 family 26 subfamily B member 1
chr2	73402829	73402874	6.50453e-06	0.305796	0.0196909	0.286105	Distal Intergenic	-26512	ENSG00000214513	NOTO	notochord homeobox
chr2	99061804	99061868	2.18183e-06	0.0793404	0.00105374	0.0782867	Promoter (<=1kb)	483	ENSG00000040933	INPP4A	inositol polyphosphate-4-phosphatase type I A
chr2	118944059	118944094	3.78361e-06	0.00302552	0.150531	-0.147505	Distal Intergenic	83286	ENSG00000125629	INSIG2	insulin induced gene 2
chr2	119592702	119592718	1.88088e-05	0.162097	0.00560417	0.156493	Distal Intergenic	13041	ENSG00000163064	EN1	engrailed homeobox 1
chr2	121115457	121115458	1.02044e-06	0.78241	0.990263	-0.207853	Distal Intergenic	11738	ENSG00000163083	INHBB	inhibin beta B
chr2	130902687	130902703	5.64868e-05	0.00178644	0.0590609	-0.0572744	Promoter (<=1kb)	4	ENSG00000152076	CCDC74B	coiled-coil domain containing 74B
chr2	203242365	203242372	1.74468e-09	0.120941	0.000903724	0.120037	Promoter (1-2kb)	1315	ENSG00000204217	BMPR2	bone morphogenetic protein receptor type II
chr2	208634378	208634386	6.30337e-05	0.0713944	0.00114988	0.0702445	Promoter (<=1kb)	-235	ENSG00000163251	FZD5	frizzled class receptor 5
chr2	223725816	223725824	2.54505e-06	0.103078	0.00123601	0.101842	Promoter (<=1kb)	84	ENSG00000123983	ACSL3	acyl-CoA synthetase long-chain family member 3
chr2	227664145	227664145	2.07757e-06	0.000372031	0.04251	-0.042138	Promoter (<=1kb)	-639	ENSG00000169047	IRS1	insulin receptor substrate 1
chr2	231855906	231855941	8.07498e-06	0.0022722	0.0300937	-0.0275297	Intron (uc002vrh.2/348761, intron 2 of 5)	4806	ENSG00000238062	SPATA3-AS1	SPATA3 antisense RNA 1 (head to head)
chr2	233251332	233251332	1.36198e-07	0.0257539	0.411285	-0.385531	Promoter (<=1kb)	422	ENSG00000244280	ECEL1P2	endothelin converting enzyme-like 1, pseudogene 2
chr2	239051705	239051745	3.47096e-05	0.838084	0.991768	-0.153684	Intron (uc002vxr.2/377007, intron 3 of 7)	4342	ENSG00000168427	KLHL30	kelch like family member 30
chr2	241279827	241279827	8.5871e-07	0.432486	0.896298	-0.463813	Distal Intergenic	-95288	ENSG00000063660	GPC1	glypican 1
chr20	1447092	1447122	1.35204e-08	0.00143138	0.112793	-0.111842	Promoter (1-2kb)	1215	ENSG00000088833	NSFL1C	NSFL1 (p97) cofactor (p47)
chr20	1447293	1447293	0.000255224	0.0509258	0.00240037	0.0485254	Promoter (1-2kb)	1044	ENSG00000088833	NSFL1C	NSFL1 (p97) cofactor (p47)
chr20	3712692	3712729	9.10256e-06	0.000817131	0.0354913	-0.0346742	Promoter (<=1kb)	-588	ENSG00000132622	HSPA12B	heat shock protein family A (Hsp70) member 12B
chr20	9819398	9819436	9.36954e-08	0.00506927	0.159353	-0.155052	Promoter (<=1kb)	251	ENSG00000101349	PAK7	p21 protein (Cdc42/Rac)-activated kinase 7
chr20	21688957	21688961	4.10054e-06	0.00157579	0.0879849	-0.0864091	Promoter (2-3kb)	2096	ENSG00000125813	PAX1	paired box 1
chr20	30606890	30606973	5.19181e-06	0.166222	0.00604501	0.159469	Exon (uc002wxf.2/140706, exon 5 of 9)	-3205	ENSG00000101331	CCM2L	CCM2 like scaffolding protein
chr20	31172093	31172093	3.32215e-19	0.000589782	0.173637	-0.173047	Promoter (<=1kb)	782	ENSG00000197183	NOL4L	nucleolar protein 4-like
chr20	43514277	43514296	3.07826e-07	0.00265975	0.154551	-0.151891	Promoter (<=1kb)	-48	ENSG00000166913	YWHAB	tyrosine 3-monooxygenase/tryptophan 5-monooxygenase activation protein beta
chr20	43588837	43588852	9.30372e-07	0.0104358	0.249984	-0.239548	Promoter (<=1kb)	262	ENSG00000025772	TOMM34	translocase of outer mitochondrial membrane 34
chr20	56236388	56236391	4.44356e-06	0.925722	0.993371	-0.0676497	Intron (uc031ruk.1/56937, intron 3 of 3)	29289	ENSG00000124225	PMEPA1	prostate transmembrane protein, androgen induced 1
chr20	57465489	57465494	4.48001e-08	0.00146495	0.12966	-0.128195	Promoter (<=1kb)	-932	ENSG00000087460	GNAS	GNAS complex locus
chr20	60441902	60441939	4.06075e-06	0.9004	0.992461	-0.0920616	Intron (uc002ybn.2/1002, intron 6 of 15)	86779	ENSG00000221417	MIR1257	microRNA 1257
chr21	16436930	16436930	2.57548e-05	0.000430856	0.0502072	-0.0497764	Promoter (<=1kb)	196	ENSG00000180530	NRIP1	nuclear receptor interacting protein 1
chr21	18985180	18985210	0.000125549	0.0447933	0.00102221	0.0437711	Promoter (<=1kb)	58	ENSG00000154640	BTG3	BTG family member 3
chr21	27106794	27106794	3.69127e-06	0.127452	0.0053955	0.122057	Promoter (<=1kb)	-464	ENSG00000154727	GABPA	GA binding protein transcription factor alpha subunit
chr21	46359733	46359834	7.96011e-06	0.00237811	0.083193	-0.0808149	Promoter (<=1kb)	0	ENSG00000183250	LINC01547	long intergenic non-protein coding RNA 1547
chr21	46753437	46753437	1.64893e-05	0.335748	0.855524	-0.519776	Distal Intergenic	45456	#N/A	LOC642852	uncharacterized LOC642852
chr21	47406801	47406810	2.34621e-09	0.913767	0.371634	0.537214	Intron (uc002zhu.1/1291, intron 4 of 34)	5138	ENSG00000142156	COL6A1	collagen type VI alpha 1
chr21	47698523	47698527	3.62298e-06	0.798325	0.98145	-0.183125	Intron (uc002zir.1/8888, intron 24 of 27)	6709	ENSG00000160294	MCM3AP	minichromosome maintenance complex component 3 associated protein
chr22	28193699	28193705	9.59199e-06	0.0376464	0.000625052	0.0370213	Exon (uc003adj.3/4330, exon 1 of 2)	3781	ENSG00000169184	MN1	meningioma (disrupted in balanced translocation) 1
chr22	29169145	29169145	4.11282e-07	0.127441	0.00270515	0.124736	Promoter (<=1kb)	18	ENSG00000159873	CCDC117	coiled-coil domain containing 117
chr22	34316313	34316313	1.67997e-08	0.639321	0.0667278	0.572594	Promoter (<=1kb)	103	ENSG00000133424	LARGE	like-glycosyltransferase
chr22	37957882	37957926	1.09505e-06	0.152241	0.00434481	0.147897	Promoter (1-2kb)	1411	ENSG00000128283	CDC42EP1	CDC42 effector protein 1
chr22	38203730	38203730	1.10062e-05	0.098644	0.00229582	0.0963482	Promoter (<=1kb)	-182	ENSG00000100116	GCAT	glycine C-acetyltransferase
chr22	38470708	38470721	2.4518e-07	0.00292995	0.151825	-0.148895	Intron (uc003auq.3/9463, intron 12 of 12)	8449	ENSG00000100156	SLC16A8	solute carrier family 16 member 8
chr22	38669131	38669136	2.44978e-06	0.257699	0.00740172	0.250298	Promoter (<=1kb)	-91	ENSG00000198792	TMEM184B	transmembrane protein 184B
chr22	42765020	42765026	1.2082e-06	0.0468384	0.480693	-0.433855	5' UTR	63375	ENSG00000235568	NFAM1	NFAT activating protein with ITAM motif 1
chr22	46366780	46366780	2.34357e-06	0.00246014	0.107818	-0.105358	Promoter (1-2kb)	1464	ENSG00000188064	WNT7B	wingless-type MMTV integration site family member 7B
chr22	49145132	49145132	7.35493e-06	0.989116	0.714459	0.274657	Intron (uc003bim.4/25817, intron 3 of 3)	-30975	ENSG00000266887	MIR4535	microRNA 4535
chr3	12924506	12924506	4.81453e-05	0.384089	0.0679594	0.31613	Distal Intergenic	-41425	ENSG00000144713	RPL32	ribosomal protein L32
chr3	38070561	38070561	1.02553e-07	0.00218902	0.130293	-0.128104	Promoter (<=1kb)	593	ENSG00000187091	PLCD1	phospholipase C delta 1
chr3	43328599	43328599	0.00016758	0.00313922	0.0358344	-0.0326952	Promoter (<=1kb)	595	ENSG00000163788	SNRK	SNF related kinase
chr3	51422467	51422532	3.50002e-06	0.00919095	0.234922	-0.226223	Promoter (<=1kb)	-160	ENSG00000145050	MANF	mesencephalic astrocyte derived neurotrophic factor
chr3	52859917	52859927	1.64434e-07	0.421916	0.946817	-0.524901	Promoter (<=1kb)	67	ENSG00000055955	ITIH4	inter-alpha-trypsin inhibitor heavy chain family member 4
chr3	126747094	126747094	2.73014e-11	0.792663	0.997351	-0.204688	Promoter (1-2kb)	1866	ENSG00000114554	PLXNA1	plexin A1
chr3	133465296	133465317	5.77346e-05	0.112205	0.00348604	0.108719	Promoter (<=1kb)	496	ENSG00000091513	TF	transferrin
chr3	138656180	138656180	8.80618e-07	0.174203	0.0068547	0.167349	Exon (uc003esv.1/uc003esv.1, exon 3 of 3)	9802	ENSG00000183770	FOXL2	forkhead box L2
chr3	140950081	140950082	1.97421e-08	0.001516	0.118471	-0.116955	Promoter (<=1kb)	-600	ENSG00000155893	PXYLP1	2-phosphoxylose phosphatase 1
chr3	152880336	152880336	6.32173e-07	0.168911	0.00209292	0.166818	Promoter (<=1kb)	307	ENSG00000181467	RAP2B	RAP2B, member of RAS oncogene family
chr3	194344284	194344296	5.63585e-06	0.994686	0.827016	0.167671	Exon (uc003fue.3/93109, exon 4 of 10)	-5910	ENSG00000145014	TMEM44	transmembrane protein 44
chr4	1644511	1644511	5.36316e-06	0.312856	0.845664	-0.532808	Intron (uc021xkk.1/152877, intron 1 of 4)	41207	ENSG00000174137	FAM53A	family with sequence similarity 53 member A
chr4	3786260	3786260	4.66587e-06	0.00454894	0.119361	-0.114812	Distal Intergenic	17964	ENSG00000184160	ADRA2C	adrenoceptor alpha 2C
chr4	7941091	7941096	5.18627e-07	0.0368432	0.440521	-0.403678	Promoter (<=1kb)	557	ENSG00000196526	AFAP1	actin filament associated protein 1
chr4	13486108	13486108	1.3327e-05	0.000575503	0.0520211	-0.0514456	Promoter (<=1kb)	-119	ENSG00000157869	RAB28	RAB28, member RAS oncogene family
chr4	85404168	85404168	2.38395e-06	0.00604754	0.205634	-0.199586	Distal Intergenic	15219	ENSG00000163623	NKX6-1	NK6 homeobox 1
chr4	119186711	119186718	6.37872e-08	0.0126586	0.237119	-0.224461	Distal Intergenic	-13199	ENSG00000269893	SNHG8	small nucleolar RNA host gene 8
chr4	123747832	123747832	1.68949e-16	0.000298296	0.13648	-0.136182	Promoter (<=1kb)	-31	ENSG00000138685	FGF2	fibroblast growth factor 2
chr5	218445	218445	1.73156e-05	0.00572174	0.140218	-0.134496	Promoter (<=1kb)	89	ENSG00000073578	SDHA	succinate dehydrogenase complex flavoprotein subunit A
chr5	421428	421507	2.3072e-07	0.131073	0.00261467	0.128147	Promoter (<=1kb)	393	ENSG00000063438	AHRR	aryl-hydrocarbon receptor repressor
chr5	1523301	1523307	1.01465e-05	0.0495724	0.000740042	0.0488324	Promoter (<=1kb)	769	ENSG00000153395	LPCAT1	lysophosphatidylcholine acyltransferase 1
chr5	3590659	3590693	1.16402e-05	0.0990376	0.00206278	0.0969748	Distal Intergenic	-5475	ENSG00000170549	IRX1	iroquois homeobox 1
chr5	42993307	42993352	1.28577e-06	0.466338	0.0341156	0.430836	Exon (uc003jnb.1/uc003jnb.1, exon 1 of 2)	25561	ENSG00000177738	LOC648987	uncharacterized LOC648987
chr5	53605933	53605965	2.42704e-07	0.00128948	0.0919115	-0.090622	Promoter (<=1kb)	438	ENSG00000185305	ARL15	ADP ribosylation factor like GTPase 15
chr5	58423726	58423726	2.74237e-09	0.00108774	0.122559	-0.121471	Intron (uc003jrv.2/5144, intron 10 of 14)	88068	ENSG00000113448	PDE4D	phosphodiesterase 4D
chr5	72743864	72743888	1.64963e-07	0.0891462	0.0010215	0.0882703	Exon (uc003kcp.3/uc003kcp.3, exon 1 of 2)	-50362	ENSG00000145741	BTF3	basic transcription factor 3
chr5	126366367	126366367	0.000133343	0.206884	0.023638	0.183245	Promoter (<=1kb)	133	ENSG00000173926	MARCH3	membrane associated ring-CH-type finger 3
chr5	129240783	129240888	5.27436e-06	0.263804	0.016477	0.246058	Promoter (<=1kb)	260	ENSG00000198108	CHSY3	chondroitin sulfate synthase 3
chr5	132948570	132948583	6.64817e-05	0.252609	0.0258487	0.22676	Promoter (<=1kb)	-347	ENSG00000053108	FSTL4	follistatin like 4
chr5	157117467	157117468	2.08471e-07	0.0215108	0.327125	-0.305614	Distal Intergenic	18906	ENSG00000187658	C5orf52	chromosome 5 open reading frame 52
chr5	159399415	159399415	7.17141e-06	0.0471455	0.000457139	0.0466884	Exon (uc003lxt.1/147, exon 2 of 2)	-36765	ENSG00000113312	TTC1	tetratricopeptide repeat domain 1
chr5	168727866	168727866	1.46275e-05	0.00110389	0.0850783	-0.0839744	Promoter (<=1kb)	267	ENSG00000184347	SLIT3	slit guidance ligand 3
chr5	171434073	171434078	3.77185e-06	0.111256	0.00236074	0.108895	Promoter (<=1kb)	-196	ENSG00000072803	FBXW11	F-box and WD repeat domain containing 11
chr5	176881564	176881564	8.26824e-06	0.110051	0.00168697	0.108364	Intron (uc003mgu.2/80758, intron 2 of 3)	6238	ENSG00000131188	PRR7	proline rich 7 (synaptic)
chr5	179719325	179719335	2.47793e-07	0.0914039	0.000942559	0.0904613	Promoter (<=1kb)	-254	ENSG00000050748	MAPK9	mitogen-activated protein kinase 9
chr5	179779480	179779582	0.000207336	0.157697	0.00579734	0.151949	Promoter (<=1kb)	733	ENSG00000131459	GFPT2	glutamine-fructose-6-phosphate transaminase 2
chr5	180046215	180046226	1.59853e-06	0.158221	0.00344606	0.154774	Intron (uc003mlz.4/2324, intron 11 of 29)	10201	ENSG00000037280	FLT4	fms related tyrosine kinase 4
chr5	180650678	180650678	2.43059e-11	0.147486	0.00165559	0.14583	Promoter (<=1kb)	415	ENSG00000146063	TRIM41	tripartite motif containing 41
chr6	1457509	1457520	7.59846e-06	0.520846	0.0555495	0.465296	Distal Intergenic	67440	ENSG00000137273	FOXF2	forkhead box F2
chr6	15244946	15245034	2.79494e-06	0.145661	0.00249328	0.143167	Promoter (<=1kb)	-700	ENSG00000008083	JARID2	jumonji and AT-rich interaction domain containing 2
chr6	42072034	42072034	1.00676e-06	0.177953	0.00537958	0.172574	Intron (uc003orw.2/647024, intron 1 of 4)	38681	ENSG00000188112	C6orf132	chromosome 6 open reading frame 132
chr6	42101949	42101950	5.00737e-12	0.51599	0.972248	-0.456257	Intron (uc003orw.2/647024, intron 4 of 4)	8765	ENSG00000188112	C6orf132	chromosome 6 open reading frame 132
chr6	89791691	89791695	2.90654e-07	0.133714	0.00304538	0.130669	Promoter (<=1kb)	136	ENSG00000146278	PNRC1	proline rich nuclear receptor coactivator 1
chr6	96025404	96025404	4.30635e-05	0.1115	0.00239364	0.109106	Promoter (<=1kb)	31	ENSG00000172469	MANEA	mannosidase endo-alpha
chr6	116574937	116574937	7.39473e-06	0.000988205	0.0664971	-0.0655089	Promoter (<=1kb)	324	ENSG00000187189	TSPYL4	TSPY-like 4
chr6	119038081	119038081	1.42061e-06	0.325512	0.0100601	0.315452	Distal Intergenic	-6843	ENSG00000111860	CEP85L	centrosomal protein 85kDa-like
chr6	128841956	128841956	1.31669e-05	0.156076	0.00299745	0.153079	Promoter (<=1kb)	-86	ENSG00000152894	PTPRK	protein tyrosine phosphatase, receptor type K
chr6	131456911	131456916	3.60316e-06	0.11354	0.00206459	0.111476	Promoter (<=1kb)	85	ENSG00000118507	AKAP7	A-kinase anchoring protein 7
chr6	150275804	150275849	1.85202e-06	0.30703	0.0159841	0.291046	Distal Intergenic	-9294	ENSG00000111981	ULBP1	UL16 binding protein 1
chr6	158402919	158402921	1.69886e-05	0.00147011	0.0915223	-0.0900522	Promoter (<=1kb)	31	ENSG00000078269	SYNJ2	synaptojanin 2
chr6	160769938	160769959	3.61573e-13	0.00128945	0.141076	-0.139763	Promoter (<=1kb)	533	ENSG00000146477	SLC22A3	solute carrier family 22 member 3
chr6	163834712	163834786	1.15122e-07	0.0020143	0.166093	-0.163994	Promoter (<=1kb)	196	ENSG00000270419	CAHM	colon adenocarcinoma hypermethylated (non-protein coding)
chr7	207789	207789	6.37887e-05	0.726246	0.980376	-0.25413	Intron (uc003sip.3/56975, intron 2 of 9)	14820	ENSG00000177706	FAM20C	family with sequence similarity 20 member C
chr7	906197	906205	5.58117e-06	0.995401	0.856733	0.138668	Intron (uc003sjf.3/23353, intron 15 of 17)	-9986	ENSG00000239857	GET4	golgi to ER traffic protein 4
chr7	1708893	1708893	2.16189e-10	0.268423	0.00244277	0.265981	Distal Intergenic	-39905	ENSG00000225968	ELFN1	extracellular leucine-rich repeat and fibronectin type III domain containing 1
chr7	2472296	2472296	3.13737e-06	0.0889777	0.00190915	0.0870685	Exon (uc003smc.3/55501, exon 2 of 2)	29101	ENSG00000136213	CHST12	carbohydrate (chondroitin 4) sulfotransferase 12
chr7	4839241	4839241	1.35617e-05	0.884904	0.998303	-0.1134	Intron (uc003sng.1/55698, intron 2 of 15)	4458	ENSG00000157927	RADIL	Ras association and DIL domains
chr7	5460496	5460504	1.49187e-06	0.0855298	0.00139023	0.0841395	Promoter (2-3kb)	2673	ENSG00000182095	TNRC18	trinucleotide repeat containing 18
chr7	11097248	11097253	2.04064e-08	0.669165	0.989612	-0.320447	Intron (uc003sry.2/9678, intron 14 of 16)	-51261	ENSG00000106443	PHF14	PHD finger protein 14
chr7	15725474	15725502	5.46036e-12	0.00107869	0.1458	-0.144721	Promoter (<=1kb)	806	ENSG00000106511	MEOX2	mesenchyme homeobox 2
chr7	23513359	23513359	1.87044e-05	0.000731095	0.0227014	-0.0219703	Distal Intergenic	-3364	ENSG00000136231	IGF2BP3	insulin like growth factor 2 mRNA binding protein 3
chr7	44836151	44836151	1.18665e-07	0.159001	0.00198056	0.15702	Promoter (<=1kb)	-90	ENSG00000196262	PPIA	peptidylprolyl isomerase A
chr7	100137320	100137350	3.10246e-06	0.132057	0.00271527	0.129342	Promoter (<=1kb)	486	ENSG00000106351	AGFG2	ArfGAP with FG repeats 2
chr7	129420422	129420441	1.23025e-06	0.22484	0.00525806	0.219582	Distal Intergenic	-5568	ENSG00000207691	MIR183	microRNA 183
chr7	130132791	130132823	2.82323e-06	0.424462	0.0369403	0.387521	Promoter (<=1kb)	892	ENSG00000106484	MEST	mesoderm specific transcript
chr8	21924066	21924096	1.96058e-06	0.00123736	0.0600932	-0.0588866	Promoter (<=1kb)	-253	ENSG00000158856	DMTN	dematin actin binding protein
chr8	23399191	23399191	6.85999e-08	0.455712	0.938588	-0.482876	Intron (uc003xdn.1/51312, intron 1 of 1)	12828	ENSG00000147454	SLC25A37	solute carrier family 25 member 37
chr8	25898178	25898182	7.56361e-06	0.00355357	0.0944822	-0.0909286	Exon (uc003xes.2/64641, exon 4 of 16)	4458	ENSG00000221818	EBF2	early B-cell factor 2
chr8	144423670	144423671	7.51837e-07	0.873753	0.996888	-0.123136	Intron (uc011lkd.3/116447, intron 13 of 14)	-6609	ENSG00000184428	TOP1MT	topoisomerase (DNA) I, mitochondrial
chr8	144854077	144854091	4.94581e-06	0.0651111	0.000614059	0.064497	Distal Intergenic	32235	ENSG00000180900	SCRIB	scribbled planar cell polarity protein
chr9	114197	114218	5.28129e-10	0.130505	0.00124549	0.12926	Downstream (2-3kb)	4199	ENSG00000170122	FOXD4	forkhead box D4
chr9	34810228	34810228	1.39614e-09	0.141104	0.00216071	0.138943	Distal Intergenic	28355	#N/A	FAM205BP	transmembrane protein C9orf144B pseudogene
chr9	38069542	38069542	2.54052e-05	0.0333619	0.00127477	0.0320871	Promoter (<=1kb)	-332	ENSG00000107338	SHB	Src homology 2 domain containing adaptor protein B
chr9	96720935	96720935	4.33597e-05	0.253938	0.0115359	0.242402	Distal Intergenic	-3327	ENSG00000131668	BARX1	BARX homeobox 1
chr9	100459588	100459588	2.14781e-14	0.167712	0.000979572	0.166732	Promoter (<=1kb)	103	ENSG00000136936	XPA	xeroderma pigmentosum, complementation group A
chr9	131183125	131183125	7.45199e-08	0.000536647	0.0735824	-0.0730458	Promoter (<=1kb)	366	ENSG00000167123	CERCAM	cerebral endothelial cell adhesion molecule
chr9	131843675	131843675	3.37689e-07	0.00115915	0.0936005	-0.0924413	Promoter (<=1kb)	292	ENSG00000167130	DOLPP1	dolichyldiphosphatase 1
chr9	132805400	132805414	1.39984e-05	0.00290988	0.0941834	-0.0912225	Promoter (<=1kb)	59	ENSG00000187239	FNBP1	formin binding protein 1
chr9	133319801	133319801	7.36678e-06	0.0102916	0.230048	-0.219756	Promoter (<=1kb)	-293	ENSG00000130707	ASS1	argininosuccinate synthase 1
chr9	133616767	133616767	1.51609e-07	0.868383	0.995224	-0.126841	Intron (uc004bzv.3/25, intron 1 of 10)	27499	ENSG00000097007	ABL1	ABL proto-oncogene 1, non-receptor tyrosine kinase
chr9	135128000	135128001	1.05125e-05	0.418987	0.8939	-0.474913	Distal Intergenic	77885	ENSG00000107290	SETX	senataxin
chr9	135285334	135285362	4.66984e-10	0.00401781	0.232937	-0.22892	Promoter (<=1kb)	-249	ENSG00000188523	CFAP77	cilia and flagella associated protein 77
chr9	136496243	136496269	1.1261e-06	0.996444	0.84879	0.147655	Distal Intergenic	-5216	ENSG00000123454	DBH	dopamine beta-hydroxylase (dopamine beta-monooxygenase)
chr9	139439082	139439082	1.83368e-06	0.177906	0.0039145	0.173992	Promoter (1-2kb)	1156	ENSG00000148400	NOTCH1	notch 1
chr9	139559950	139559960	9.04879e-11	0.123517	0.000763078	0.122754	Promoter (<=1kb)	-264	ENSG00000172889	EGFL7	EGF like domain multiple 7
chr9	140772502	140772535	5.3036e-07	0.0843711	0.00164044	0.0827307	Promoter (<=1kb)	116	ENSG00000148408	CACNA1B	calcium voltage-gated channel subunit alpha1 B
chrX	118370771	118370771	7.72769e-06	0.0772647	0.00532413	0.0719406	Promoter (<=1kb)	560	ENSG00000101856	PGRMC1	progesterone receptor membrane component 1
chrX	123084883	123084883	4.75698e-07	0.826306	0.996701	-0.170395	Distal Intergenic	-9592	ENSG00000101972	STAG2	stromal antigen 2
chrY	15815109	15815120	2.56412e-05	0.186165	0.00543516	0.180729	Promoter (<=1kb)	-327	ENSG00000154620	TMSB4Y	thymosin beta 4, Y-linked
