# Supplementary material for: Endurance training remodels sperm-borne small RNA expression and methylation at neurological gene hotspots
Source: Clin Epigenetics. 2018 Jan 25;10:12. doi: 10.1186/s13148-018-0446-7 (PMC5785820; doi:10.1186/s13148-018-0446-7)
Supplement: Supplementary file 7 — Differences in methylation in the spermatozoa between the Untrained, Trained and Detrained state. S5 Table shows results for the FDR 10% cut-off and S6 Table shows results for the FDR 5% cut-off. Regions differentially methylated between, Untrained and Trained as well as Untrained and Detrained. median.p: median P-value in DMR; median.meth.untrained/trained/detrained: median methylation of CpGs in DMR; median.meth.diff: median methylation difference between conditions; annotation: location relative to nearest gene. (ZIP 198 kb) [file 13148_2018_446_MOESM7_ESM.zip › S6 Table.xlsx]

## Sheet: Untrained vs. Trained
seqnames	start	end	width	strand	median.p	median.meth.group1	median.meth.group2	median.meth.diff	annotation	geneChr	geneStart	geneEnd	geneLength	geneStrand	geneId	transcriptId	distanceToTSS	ENSEMBL	SYMBOL	GENENAME
chr1	3374951	3374951	1	*	18289	0.499086565436147	0.985710110642211	-0.486623545206064	Intron (uc001akg.4/27237, intron 1 of 14)	1	3371147	3397677	26531	1	27237	uc001akg.4	3804	ENSG00000130762	ARHGEF16	Rho guanine nucleotide exchange factor 16
chr1	6398664	6398675	12	*	3.1001e+08	0.720051218820892	0.979392564438131	-0.259341345617239	Intron (uc001amq.3/11332, intron 3 of 8)	1	6324332	6419004	94673	2	11332	uc001amq.3	20329	ENSG00000097021	ACOT7	acyl-CoA thioesterase 7
chr1	7591636	7591636	1	*	6.86797e+08	0.846123287196401	0.991887171541165	-0.145763884344764	Intron (uc001aoi.3/23261, intron 6 of 22)	1	7732054	7805082	73029	1	23261	uc010nzv.1	-140418	ENSG00000171735	CAMTA1	calmodulin binding transcription activator 1
chr1	37499776	37499785	10	*	166652	0.104180696678384	0.000700909315276174	0.103479787363108	Promoter (<=1kb)	1	37261128	37499844	238717	2	2899	uc001caz.2	59	ENSG00000163873	GRIK3	glutamate ionotropic receptor kainate type subunit 3
chr1	46640255	46640265	11	*	1.82621e+08	0.978660626288914	0.656896866745329	0.321763759543584	Promoter (<=1kb)	1	46640749	46651634	10886	1	10103	uc001cpd.3	-484	ENSG00000117472	TSPAN1	tetraspanin 1
chr1	62190717	62190718	2	*	3.41865e+07	0.0033866113726589	0.165691841652925	-0.162305230280266	Promoter (<=1kb)	1	62146719	62191095	44377	2	83941	uc001czz.1	377	ENSG00000162604	TM2D1	TM2 domain containing 1
chr1	150220073	150220075	3	*	3.4724e+06	0.223638210690965	0.00428032030423615	0.219357890386729	Distal Intergenic	1	150230218	150237480	7263	1	23632	uc001etx.3	-10143	ENSG00000118298	CA14	carbonic anhydrase 14
chr1	161015354	161015356	3	*	4.7586e+07	0.00228061738539004	0.108480932129342	-0.106200314743952	Promoter (<=1kb)	1	161009041	161015769	6729	2	7391	uc001fxi.4	413	ENSG00000158773	USF1	upstream transcription factor 1
chr1	173991578	173991601	24	*	1.32924e+06	0.385444929682857	0.0150792399959314	0.370313555119042	Distal Intergenic	1	173907795	173962210	54416	2	149041	uc010pmt.2	-29368	ENSG00000135870	RC3H1	ring finger and CCCH-type domains 1
chr1	197885607	197885615	9	*	80683	0.223105295747164	0.00306755096949764	0.220037744777667	Promoter (<=1kb)	1	197886517	197899273	12757	1	56956	uc001guk.1	-902	ENSG00000143355	LHX9	LIM homeobox 9
chr1	203296425	203296425	1	*	138776	0.286040645987624	0.00262280124529145	0.283417844742333	Distal Intergenic	1	203274664	203278729	4066	1	7832	uc001gzq.3	21761	ENSG00000159388	BTG2	BTG anti-proliferation factor 2
chr1	230203888	230203888	1	*	3.55737e+08	0.0343552731590841	0.437393333124672	-0.403038059965588	Promoter (<=1kb)	1	230202956	230417875	214920	1	2590	uc010pwa.1	932	ENSG00000143641	GALNT2	polypeptide N-acetylgalactosaminyltransferase 2
chr10	3167826	3167842	17	*	1.65206e+08	0.86525641738927	0.995128269998921	-0.129871852609651	Intron (uc001igp.3/5214, intron 16 of 21)	10	3155564	3178997	23434	1	5214	uc009xhu.3	12262	ENSG00000067057	PFKP	phosphofructokinase, platelet
chr10	14880178	14880185	8	*	388232	0.409451253551638	0.0267141267848736	0.382737126766764	Promoter (<=1kb)	10	14880159	14913740	33582	1	51182	uc001inf.4	19	ENSG00000187522	HSPA14	heat shock protein family A (Hsp70) member 14
chr10	28032790	28032805	16	*	6.12451e+08	0.230242853003374	0.0110200282414504	0.219222824761924	Promoter (1-2kb)	10	27961803	28034778	72976	2	283078	uc001itx.4	1973	ENSG00000150051	MKX	mohawk homeobox
chr10	43761712	43761712	1	*	3961.81	0.00310737948809536	0.169366522417463	-0.166259142929368	Promoter (<=1kb)	10	43689984	43762367	72384	2	221002	uc001jap.1	655	ENSG00000198915	RASGEF1A	RasGEF domain family member 1A
chr10	72142635	72142635	1	*	4.90149e+08	0.015520259443837	0.233597884805921	-0.218077625362084	Promoter (<=1kb)	10	72058726	72142406	83681	2	55222	uc031pvt.1	-229	ENSG00000172731	LRRC20	leucine rich repeat containing 20
chr10	121485072	121485099	28	*	247672	0.00365533317113944	0.142537134720001	-0.138881801548862	Promoter (<=1kb)	10	121485559	121551720	66162	1	22876	uc001len.4	-460	ENSG00000198825	INPP5F	inositol polyphosphate-5-phosphatase F
chr10	126216024	126216024	1	*	5.7558e+08	0.993685651176999	0.832039925229653	0.161645725947346	Intron (uc001lhs.2/64077, intron 6 of 6)	10	126150341	126302710	152370	1	64077	uc009yai.2	65683	ENSG00000107902	LHPP	phospholysine phosphohistidine inorganic pyrophosphate phosphatase
chr10	133967545	133967551	7	*	1.39722e+08	0.99714526056506	0.870671202733496	0.126474057831565	Intron (uc001lkx.4/282973, intron 18 of 23)	10	133957220	133982537	25318	1	282973	uc009yba.1	10325	ENSG00000188385	JAKMIP3	Janus kinase and microtubule interacting protein 3
chr11	640247	640264	18	*	604902	0.132545625316502	0.00207076639149732	0.130474858925005	Promoter (2-3kb)	11	637305	640705	3401	1	1815	uc001lqp.2	2942	ENSG00000069696	DRD4	dopamine receptor D4
chr11	2906567	2906567	1	*	1.26825e+08	0.003218829851386	0.113841077925542	-0.110622248074156	Promoter (<=1kb)	11	2904448	2906995	2548	2	1028	uc001lwr.4	428	ENSG00000129757	CDKN1C	cyclin dependent kinase inhibitor 1C
chr11	4208559	4208559	1	*	2.69524e+07	0.00514887215231597	0.203090961775642	-0.197942089623326	Promoter (<=1kb)	11	4208382	4223883	15502	1	100506082	uc031pyq.1	177	ENSG00000254480	LOC100506082	uncharacterized LOC100506082
chr11	17375297	17375302	6	*	113.812	0.0333502438989608	0.563126612275781	-0.529776368376821	Promoter (1-2kb)	11	17373309	17398868	25560	1	374383	uc001mmz.4	1988	ENSG00000188211	NCR3LG1	natural killer cell cytotoxicity receptor 3 ligand 1
chr11	62455123	62455126	4	*	1.46411	0.00179567722266654	0.184608739930221	-0.182813062707554	Promoter (2-3kb)	11	62453874	62457371	3498	2	221091	uc001nun.3	2245	ENSG00000177363	LRRN4CL	LRRN4 C-terminal like
chr11	64612298	64612300	3	*	15575.3	0.000792916027476442	0.103818149186733	-0.103025233159256	Promoter (<=1kb)	11	64591662	64612041	20380	2	55561	uc001obs.4	-257	ENSG00000171219	CDC42BPG	CDC42 binding protein kinase gamma
chr11	65729546	65729564	19	*	1.33758e+09	0.142918484863266	0.00412219650043953	0.138841020290217	Promoter (<=1kb)	11	65729160	65747607	18448	1	9092	uc001ogl.3	386	ENSG00000175467	SART1	SART1, U4/U6.U5 tri-snRNP-associated protein 1
chr11	67816490	67816490	1	*	1.8686e+08	0.817756623176533	0.996851219959254	-0.179094596782721	Promoter (<=1kb)	11	67817429	67818366	938	1	10312	uc009ysd.3	-939	ENSG00000110719	TCIRG1	T-cell immune regulator 1, ATPase H+ transporting V0 subunit a3
chr11	69636402	69636403	2	*	1.94766e+08	0.482562600009372	0.925698147434472	-0.443135547425099	Promoter (2-3kb)	11	69624736	69634192	9457	2	2248	uc001oph.3	-2210	ENSG00000186895	FGF3	fibroblast growth factor 3
chr11	75050842	75050842	1	*	7.53046e+06	0.692846917727905	0.991525098827974	-0.298678181100069	Intron (uc001owe.2/408, intron 1 of 15)	11	75046136	75046230	95	2	442900	uc010rrt.2	-4612	ENSG00000199090	MIR326	microRNA 326
chr11	86666100	86666100	1	*	2.23746e+08	0.00123167380396516	0.109510141580525	-0.10827846777656	Promoter (<=1kb)	11	86656717	86666440	9724	2	8322	uc001pce.3	340	ENSG00000174804	FZD4	frizzled class receptor 4
chr11	111472925	111472925	1	*	2.07142e+08	0.12966488244585	0.00157434429707909	0.128090538148771	Promoter (<=1kb)	11	111473170	111597632	124463	1	23235	uc001plt.3	-245	ENSG00000170145	SIK2	salt inducible kinase 2
chr11	120435736	120435786	51	*	4920.38	0.00106168650298466	0.132054597356373	-0.131365367965039	Promoter (<=1kb)	11	120435145	120856969	421825	1	2900	uc009zaw.1	591	ENSG00000149403	GRIK4	glutamate ionotropic receptor kainate type subunit 4
chr11	128693821	128693821	1	*	6.9359e+07	0.00671695863080933	0.188500300259251	-0.181783341628441	Distal Intergenic	11	128707909	128712429	4521	2	3758	uc001qeo.2	18608	ENSG00000151704	KCNJ1	potassium voltage-gated channel subfamily J member 1
chr11	134202466	134202476	11	*	2.36496e+06	0.485816408234696	0.0462875901526954	0.439528818082001	Promoter (<=1kb)	11	134201768	134246218	44451	1	89944	uc001qhp.3	698	ENSG00000149328	GLB1L2	galactosidase beta 1 like 2
chr12	7055899	7055899	1	*	327074	0.111210141305593	0.00143425090999179	0.109775890395601	Promoter (<=1kb)	12	7055740	7070479	14740	1	5777	uc010sfr.1	159	ENSG00000111679	PTPN6	protein tyrosine phosphatase, non-receptor type 6
chr12	30848527	30848535	9	*	3.3268e+06	0.130954192968428	0.00121988789479663	0.129734305073631	Promoter (<=1kb)	12	30781915	30848929	67015	2	10526	uc001rjd.3	394	ENSG00000133704	IPO8	importin 8
chr12	34371654	34371673	20	*	1.28211e+08	0.137125871075059	0.00359749429703479	0.134212290547215	Distal Intergenic	12	34175216	34181236	6021	1	84920	uc001rlm.3	196438	ENSG00000139133	ALG10	ALG10, alpha-1,2-glucosyltransferase
chr12	42680710	42680710	1	*	1.29824e+09	0.145057781652231	0.00500731189194244	0.140050469760289	Distal Intergenic	12	42705888	42719932	14045	2	85437	uc001rmz.3	39222	ENSG00000139168	ZCRB1	zinc finger CCHC-type and RNA binding motif containing 1
chr12	43161797	43161805	9	*	9.76121e+07	0.862303021893922	0.995776524670274	-0.133473502776352	Distal Intergenic	12	42863252	42983572	120321	2	144165	uc009zka.2	-178225	ENSG00000139174	PRICKLE1	prickle planar cell polarity protein 1
chr12	54368338	54368341	4	*	3.49341e+08	0.00541927543990122	0.123050437348359	-0.117631161908458	Promoter (<=1kb)	12	54356092	54368740	12649	2	100124700	uc031qho.1	399	ENSG00000228630	HOTAIR	HOX transcript antisense RNA
chr12	54410448	54410448	1	*	3.61545e+09	0.00703022142883617	0.225431031591032	-0.218400810162195	Promoter (<=1kb)	12	54410642	54449814	39173	1	3221	uc001seu.3	-194	ENSG00000198353	HOXC4	homeobox C4
chr12	58021381	58021431	51	*	2.78435	0.00160420333010402	0.18482949979644	-0.180616266320654	Exon (uc010sru.3/2583, exon 9 of 10)	12	58017815	58019934	2120	1	65012	uc009zpz.2	3566	ENSG00000135502	SLC26A10	solute carrier family 26 member 10
chr12	127211422	127211430	9	*	9.94629e+07	0.147230646914103	0.00312358792616445	0.144107058987939	Distal Intergenic	12	127221553	127230800	9248	1	100507206	uc001uhl.3	-10123		LINC00943	long intergenic non-protein coding RNA 943
chr13	111927980	111927981	2	*	1.17699e+07	0.99519357938619	0.866499370074722	0.128694209311468	Exon (uc001vrr.2/8874, exon 12 of 19)	13	111934541	111947542	13002	1	8874	uc001vry.1	-6560	ENSG00000102606	ARHGEF7	Rho guanine nucleotide exchange factor 7
chr13	114744505	114744505	1	*	1.75107e+07	0.553397644936494	0.0802643615577873	0.473133283378706	Downstream (2-3kb)	13	114786880	114801669	14790	2	22821	uc010aha.1	57164	ENSG00000185989	RASA3	RAS p21 protein activator 3
chr14	21093470	21093470	1	*	189218	0.184735348853454	0.00300067631239067	0.181734672541063	Distal Intergenic	14	21108855	21109850	996	2	341799	uc001vxv.1	16380	ENSG00000181803	OR6S1	olfactory receptor family 6 subfamily S member 1
chr14	81687383	81687387	5	*	6.9314e+06	0.136309955294114	0.00215351466890179	0.134156440625212	Promoter (<=1kb)	14	81641796	81687296	45501	2	2957	uc001xvf.2	-87	ENSG00000165417	GTF2A1	general transcription factor IIA subunit 1
chr14	95239350	95239350	1	*	5.54447e+08	0.00611133278997829	0.218907809028717	-0.212796476238739	Promoter (2-3kb)	14	95234560	95236499	1940	2	145258	uc001ydu.3	-2851	ENSG00000133937	GSC	goosecoid homeobox
chr14	96968376	96968376	1	*	7766.15	0.000806777227242505	0.104517960511399	-0.103711183284156	Promoter (<=1kb)	14	96968713	97001935	33223	1	10914	uc001yfo.3	-337	ENSG00000090060	PAPOLA	poly(A) polymerase alpha
chr14	106091856	106091878	23	*	4.47426e+06	0.995547529015911	0.825510841441991	0.170036687573919	Intron (uc031qqx.1/uc031qqx.1, intron 4904 of 4910)	14	106135888	106139144	3257	2	2003	uc031qqy.1	47266		ELK2AP	ELK2A, member of ETS oncogene family, pseudogene
chr15	26915320	26915320	1	*	2.57365e+08	0.218123966483142	0.00796605553736885	0.210157910945773	Intron (uc021sgh.1/2562, intron 1 of 6)	15	26860444	26874237	13794	2	2562	uc001zbc.3	-41083	ENSG00000166206	GABRB3	gamma-aminobutyric acid type A receptor beta3 subunit
chr15	28051088	28051088	1	*	5.1086e+08	0.119983344603012	0.0029739174300687	0.117009427172943	Intron (uc001zbh.4/4948, intron 23 of 23)	15	28000023	28344458	344436	2	4948	uc001zbh.4	293370	ENSG00000104044	OCA2	OCA2 melanosomal transmembrane protein
chr15	31166078	31166078	1	*	2.5157e+07	0.996199464547478	0.886546396382669	0.109653068164809	Distal Intergenic	15	31196055	31203991	7937	1	22909	uc001zfc.3	-29977	ENSG00000198690	FAN1	FANCD2 and FANCI associated nuclease 1
chr15	40545793	40545819	27	*	3.81682e+08	0.00669012730970136	0.137329826422235	-0.131510635411217	Promoter (<=1kb)	15	40545379	40569688	24310	1	56924	uc001zlb.3	414	ENSG00000137843	PAK6	p21 (RAC1) activated kinase 6
chr15	41195483	41195487	5	*	2.75994e+08	0.536073973361574	0.948692225814777	-0.412618252453202	Exon (uc001zne.3/57617, exon 5 of 5)	15	41186628	41196173	9546	1	57617	uc001zne.3	8855	ENSG00000104142	VPS18	VPS18, CORVET/HOPS core subunit
chr15	57179295	57179373	79	*	3.39443e+09	0.269069360747351	0.0142246602489504	0.254844700498401	Exon (uc002adz.1/145783, exon 4 of 4)	15	57210323	57579190	368868	1	6938	uc010ugm.1	-30950	ENSG00000140262	TCF12	transcription factor 12
chr15	63481759	63481801	43	*	959599	0.122261287840057	0.00106323751556522	0.121198050324491	Promoter (<=1kb)	15	63481728	63559973	78246	1	51762	uc010uih.2	31	ENSG00000166128	RAB8B	RAB8B, member RAS oncogene family
chr15	63569898	63569914	17	*	7.12017e+07	0.11878519584513	0.00301286670512335	0.115772329140007	Promoter (<=1kb)	15	63569749	63601325	31577	1	83464	uc010bgq.3	149	ENSG00000138613	APH1B	aph-1 homolog B, gamma-secretase subunit
chr15	77925882	77925882	1	*	2.7174e+07	0.117740423666407	0.00187853713538514	0.115861886531022	Promoter (1-2kb)	15	77905369	77924709	19341	2	84894	uc002bct.1	-1173	ENSG00000169783	LINGO1	leucine rich repeat and Ig domain containing 1
chr15	88798860	88798895	36	*	5769.99	0.00141884363359288	0.165068056998089	-0.163649213364496	Promoter (<=1kb)	15	88419988	88799410	379423	2	4916	uc002bmh.2	515	ENSG00000140538	NTRK3	neurotrophic receptor tyrosine kinase 3
chr15	101590459	101590459	1	*	2.15091e+07	0.99476287646281	0.83737735386246	0.15738552260035	Promoter (2-3kb)	15	101593428	101610317	16890	1	79705	uc002bws.3	-2969	ENSG00000154237	LRRK1	leucine rich repeat kinase 1
chr16	1032141	1032160	20	*	2.47329e+08	0.00282704084891314	0.129830598137171	-0.127003557288258	Promoter (<=1kb)	16	1031808	1036979	5172	1	30812	uc002ckn.3	333	ENSG00000005513	SOX8	SRY-box 8
chr16	3930883	3930883	1	*	10685.1	0.231589010951683	0.00191535426935732	0.229673656682326	Promoter (<=1kb)	16	3775056	3930121	155066	2	1387	uc002cvw.3	-762	ENSG00000005339	CREBBP	CREB binding protein
chr16	30583455	30583455	1	*	4.25085e+08	0.513448131304415	0.0648160011106201	0.448632130193795	Promoter (<=1kb)	16	30581019	30583728	2710	2	146542	uc002dys.2	273	ENSG00000229809	ZNF688	zinc finger protein 688
chr16	67564437	67564452	16	*	8.1278e+07	0.107465291081808	0.00163026788453695	0.105835023197271	Promoter (<=1kb)	16	67563540	67580691	17152	1	79567	uc010vjp.2	897	ENSG00000039523	RIPOR1	RHO family interacting cell polarization regulator 1
chr16	73091611	73091617	7	*	1.1959e+08	0.00426240427850975	0.136619252470073	-0.132356848191563	Promoter (<=1kb)	16	72816786	73092534	275749	2	463	uc002fcl.3	917	ENSG00000140836	ZFHX3	zinc finger homeobox 3
chr16	74847178	74847182	5	*	3.10885e+08	0.226466154592229	0.0121393178211403	0.214326836771088	Distal Intergenic	16	74746856	74808729	61874	2	79152	uc010vmy.2	-38449	ENSG00000103089	FA2H	fatty acid 2-hydroxylase
chr16	85681565	85681565	1	*	7.15175e+08	0.989677831204283	0.699617375692032	0.290060455512252	Intron (uc002fiw.3/23199, intron 1 of 14)	16	85695897	85709812	13916	1	23199	uc002fiz.3	-14332	ENSG00000131149	GSE1	Gse1 coiled-coil protein
chr16	89782443	89782443	1	*	6.78826e+08	0.817638900782656	0.993648252516499	-0.176009351733843	Promoter (<=1kb)	16	89782936	89784573	1638	1	100128881	uc002foo.1	-493	ENSG00000261373	VPS9D1-AS1	VPS9D1 antisense RNA 1
chr17	1532520	1532532	13	*	1.06994e+09	0.00576108841481961	0.23414866075972	-0.2283875723449	Promoter (<=1kb)	17	1488547	1532130	43584	2	124935	uc002fsx.3	-390	ENSG00000167703	SLC43A2	solute carrier family 43 member 2
chr17	5019975	5020004	30	*	5.74482e+07	0.00319679739438118	0.136273115522811	-0.133076318128429	Promoter (<=1kb)	17	5019733	5078324	58592	1	9098	uc002gau.1	242	ENSG00000129204	USP6	ubiquitin specific peptidase 6
chr17	7188315	7188316	2	*	1.31914e+09	0.975882175524892	0.737139369435394	0.238742806089498	Promoter (2-3kb)	17	7185449	7189486	4038	1	6517	uc021tpa.1	2866	ENSG00000181856	SLC2A4	solute carrier family 2 member 4
chr17	7188432	7188438	7	*	8.81173e+07	0.943835014344846	0.524916421558047	0.418918592786799	Promoter (2-3kb)	17	7185449	7189486	4038	1	6517	uc021tpa.1	2983	ENSG00000181856	SLC2A4	solute carrier family 2 member 4
chr17	36507642	36507642	1	*	1.57438e+06	0.00455054021058377	0.263906509163104	-0.25935596895252	Promoter (<=1kb)	17	36508007	36561846	53840	1	30837	uc002hqa.3	-365	ENSG00000274211	SOCS7	suppressor of cytokine signaling 7
chr17	37755966	37755967	2	*	3.57402e+07	0.198396116984299	0.00806488256380519	0.190331234420493	Distal Intergenic	17	37760021	37764175	4155	2	4761	uc002hry.3	8208	ENSG00000171532	NEUROD2	neuronal differentiation 2
chr17	46102794	46102827	34	*	489698	0.128070983659922	0.00239140907264703	0.125679574587275	Downstream (<1kb)	17	46114527	46114613	87	2	406943	uc010wld.1	11786	ENSG00000207947	MIR152	microRNA 152
chr17	47653707	47653708	2	*	185217	0.107525620239242	0.000723495278952644	0.10680212496029	Promoter (<=1kb)	17	47653298	47661171	7874	1	11248	uc002ipa.3	409	ENSG00000182575	NXPH3	neurexophilin 3
chr17	48624637	48624662	26	*	465650	0.682675826991057	0.137614404585598	0.548021463234625	Promoter (<=1kb)	17	48624429	48633213	8785	1	64847	uc002irf.3	208	ENSG00000006282	SPATA20	spermatogenesis associated 20
chr17	54673864	54673864	1	*	715.131	0.00274102086059888	0.225177518426266	-0.222436497565668	Promoter (2-3kb)	17	54671060	54672951	1892	1	9241	uc002iup.2	2804	ENSG00000183691	NOG	noggin
chr17	72958959	72958959	1	*	2.11711e+07	0.668446943420676	0.992757172996641	-0.324310229575966	Intron (uc002jmj.4/283987, intron 4 of 18)	17	72946839	72951067	4229	2	283987	uc002jmi.3	-7892	ENSG00000167861	HID1	HID1 domain containing
chr17	77815922	77815922	1	*	3.76288e+08	0.00354508776096969	0.106248978746012	-0.102703890985042	Promoter (2-3kb)	17	77806955	77813213	6259	2	8535	uc002jxe.3	-2709	ENSG00000141582	CBX4	chromobox 4
chr17	77904092	77904095	4	*	1.33194e+08	0.199751363488809	0.00636237190711321	0.193388991581696	Downstream (2-3kb)	17	77906142	77924656	18515	2	125058	uc002jxg.2	20561	ENSG00000167291	TBC1D16	TBC1 domain family member 16
chr18	8959751	8959752	2	*	6.34542e+08	0.806711461981798	0.994211773956326	-0.187500311974528	Distal Intergenic	18	9102628	9134343	31716	1	4729	uc002knu.3	-142876	ENSG00000178127	NDUFV2	NADH:ubiquinone oxidoreductase core subunit V2
chr19	3500621	3500621	1	*	5.92893e+07	0.0463025507780391	0.467296771362465	-0.420994220584426	Promoter (<=1kb)	19	3490819	3500621	9803	2	83475	uc002lxs.3	0	ENSG00000129932	DOHH	deoxyhypusine hydroxylase
chr19	5800628	5800635	8	*	1.35991e+07	0.849521911264793	0.996430417868693	-0.1469085066039	Distal Intergenic	19	5788035	5791249	3215	2	56931	uc010xiw.1	-9379	ENSG00000141994	DUS3L	dihydrouridine synthase 3 like
chr19	6110125	6110129	5	*	580953	0.679583409025979	0.0723097166675372	0.607273692358442	Promoter (<=1kb)	19	5993175	6110664	117490	2	5990	uc002meb.3	535	ENSG00000087903	RFX2	regulatory factor X2
chr19	13944717	13944717	1	*	0.000652235	0.000966867072459911	0.156887917690184	-0.155921050617724	Promoter (2-3kb)	19	13945330	13947473	2144	2	284454	uc002mxi.4	2756	ENSG00000267519	LOC284454	uncharacterized LOC284454
chr19	28400996	28401014	19	*	2.8844e+08	0.281943003316495	0.00766826687828413	0.27427473643821	Distal Intergenic	19	28281401	28284848	3448	2	148189	uc002nrx.3	-116148	ENSG00000261824	LINC00662	long intergenic non-protein coding RNA 662
chr19	31040135	31040213	79	*	2.21104e+08	0.688307380031374	0.981198129294387	-0.292890749263014	Exon (uc002nsu.1/9745, exon 4 of 5)	19	30863328	31048965	185638	1	9745	uc010edd.1	176807	ENSG00000198597	ZNF536	zinc finger protein 536
chr19	33462229	33462229	1	*	0.000104351409006554	0.123981074583672	0.00524273462357585	0.118738339960096	Promoter (<=1kb)	19	33369904	33462869	92966	2	84902	uc002nty.3	640	ENSG00000121289	CEP89	centrosomal protein 89
chr19	36232190	36232205	16	*	3.27744e+06	0.00170484041354756	0.141811820239811	-0.140106979826263	Promoter (<=1kb)	19	36230151	36232236	2086	2	79713	uc002obb.3	31	ENSG00000126246	IGFLR1	IGF like family receptor 1
chr19	36912541	36912541	1	*	4.84761e+09	0.148151281886553	0.00582033285438505	0.142330949032168	Promoter (<=1kb)	19	36912076	36913799	1724	1	644189	uc002odz.2	465		LOC644189	acyl-CoA thioesterase 4 pseudogene
chr19	45901549	45901634	86	*	146456	0.174196178145671	0.00240618204785743	0.171789996097813	5' UTR	19	45882892	45896425	13534	2	10848	uc002pbm.3	-5124	ENSG00000104881	PPP1R13L	protein phosphatase 1 regulatory subunit 13 like
chr19	46386168	46386168	1	*	1.47863e+09	0.1880275683795	0.00878968789037185	0.179237880489128	Downstream (<1kb)	19	46386866	46389376	2511	2	26145	uc002pds.1	3208	ENSG00000170604	IRF2BP1	interferon regulatory factor 2 binding protein 1
chr19	48972897	48972913	17	*	3.0696e+06	0.60986338414966	0.0763530060823849	0.533510378067275	Promoter (<=1kb)	19	48972465	48985571	13107	1	9266	uc002pjj.4	432	ENSG00000105443	CYTH2	cytohesin 2
chr19	49137872	49137872	1	*	11954	0.000986046461207789	0.101107348467441	-0.100121302006233	Promoter (2-3kb)	19	49133817	49140639	6823	2	1628	uc002pjx.4	2767	ENSG00000105516	DBP	D-box binding PAR bZIP transcription factor
chr19	55741447	55741447	1	*	9.49511e+07	0.990552195279286	0.788518448121118	0.202033747158168	Promoter (<=1kb)	19	55738002	55740632	2631	2	255043	uc002qju.3	-815	ENSG00000180089	TMEM86B	transmembrane protein 86B
chr2	27531230	27531230	1	*	301677	0.00111383721733268	0.108181171082446	-0.107067333865113	Promoter (<=1kb)	2	27530265	27531130	866	2	7349	uc002rjp.1	-100	ENSG00000163794	UCN	urocortin
chr2	38604595	38604608	14	*	1.21343e+07	0.682300479688618	0.128286818622712	0.553341919884503	Promoter (<=1kb)	2	38522029	38604432	82404	2	64225	uc002rqs.3	-163	ENSG00000119787	ATL2	atlastin GTPase 2
chr2	54197459	54197459	1	*	658140	0.19335383787871	0.00417578825886345	0.189178049619846	Promoter (<=1kb)	2	54091204	54197977	106774	2	23198	uc002rxp.2	518	ENSG00000068878	PSME4	proteasome activator subunit 4
chr2	118944059	118944094	36	*	3.78361e+08	0.0030255246432988	0.150530955782175	-0.147505431138876	Distal Intergenic	2	118860773	118867597	6825	1	51141	uc002tll.3	83286	ENSG00000125629	INSIG2	insulin induced gene 2
chr2	119592702	119592718	17	*	1.88088e+09	0.162097131145855	0.00560417458247109	0.156492956563384	Distal Intergenic	2	119599747	119605759	6013	2	2019	uc002tlm.3	13041	ENSG00000163064	EN1	engrailed homeobox 1
chr2	121115457	121115458	2	*	1.02044e+08	0.782409715416951	0.990262963555643	-0.207853248138692	Distal Intergenic	2	121103719	121109383	5665	1	3625	uc002tmn.2	11738	ENSG00000163083	INHBB	inhibin beta B subunit
chr2	203242365	203242372	8	*	174468	0.120941180468875	0.000903723701835983	0.120037456767039	Promoter (1-2kb)	2	203241050	203432474	191425	1	659	uc010ftr.3	1315	ENSG00000204217	BMPR2	bone morphogenetic protein receptor type 2
chr2	223725816	223725824	9	*	2.54505e+08	0.103077743142238	0.00123601473251301	0.101841728409725	Promoter (<=1kb)	2	223725732	223808119	82388	1	2181	uc002vnj.3	84	ENSG00000123983	ACSL3	acyl-CoA synthetase long chain family member 3
chr2	233251332	233251332	1	*	1.36198e+07	0.0257538885248219	0.411284847055401	-0.385530958530579	Promoter (<=1kb)	2	233250460	233251754	1295	2	347694	uc021vyg.2	422	ENSG00000244280	ECEL1P2	endothelin converting enzyme like 1 pseudogene 2
chr2	239051745	239051745	1	*	3.5057e+09	0.846511205332622	0.992455191889267	-0.145943986556645	Intron (uc002vxr.2/377007, intron 3 of 7)	2	239047363	239061547	14185	1	377007	uc002vxr.2	4382	ENSG00000168427	KLHL30	kelch like family member 30
chr2	241279827	241279827	1	*	8.5871e+07	0.432485754159939	0.896298452779625	-0.463812698619686	Distal Intergenic	2	241375115	241407495	32381	1	2817	uc002vyw.4	-95288	ENSG00000063660	GPC1	glypican 1
chr20	1447092	1447108	17	*	398795	0.000951357414378001	0.12422948364621	-0.122798101784789	Promoter (1-2kb)	20	1422807	1448337	25531	2	55968	uc002wfc.3	1229	ENSG00000088833	NSFL1C	NSFL1 cofactor
chr20	30606890	30606973	84	*	5.19181e+08	0.166221621236855	0.00604501366017361	0.159469290279483	Exon (uc002wxf.2/140706, exon 5 of 9)	20	30610178	30619984	9807	1	140706	uc002wxg.2	-3205	ENSG00000101331	CCM2L	CCM2 like scaffolding protein
chr20	43514277	43514296	20	*	3.07826e+06	0.00265975413537517	0.154550857358439	-0.151891103223064	Promoter (<=1kb)	20	43514344	43537161	22818	1	7529	uc002xmt.3	-48	ENSG00000166913	YWHAB	tyrosine 3-monooxygenase/tryptophan 5-monooxygenase activation protein beta
chr20	43588837	43588852	16	*	9.30372e+07	0.0104357586966726	0.24998370340006	-0.239547944703387	Promoter (<=1kb)	20	43570771	43589114	18344	2	10953	uc002xmy.3	262	ENSG00000025772	TOMM34	translocase of outer mitochondrial membrane 34
chr20	57465489	57465494	6	*	4.48001e+06	0.00146494766134348	0.129660235816629	-0.128195288155286	Promoter (<=1kb)	20	57466426	57486250	19825	1	2778	uc002yaa.3	-932	ENSG00000087460	GNAS	GNAS complex locus
chr21	47406801	47406810	10	*	234621	0.913766648201252	0.371633888710417	0.53721366432626	Intron (uc002zhu.1/1291, intron 4 of 34)	21	47401663	47424963	23301	1	1291	uc002zhu.1	5138	ENSG00000142156	COL6A1	collagen type VI alpha 1 chain
chr21	47698523	47698527	5	*	3.62298e+08	0.798324816393918	0.981449803443895	-0.183124987049977	Intron (uc002zir.1/8888, intron 4 of 27)	21	47655048	47705236	50189	2	8888	uc002zir.1	6709	ENSG00000160294	MCM3AP	minichromosome maintenance complex component 3 associated protein
chr22	29169145	29169145	1	*	4.11282e+07	0.127440937047707	0.00270514526592494	0.124735791781782	Promoter (<=1kb)	22	29169127	29185283	16157	1	150275	uc011akk.2	18	ENSG00000159873	CCDC117	coiled-coil domain containing 117
chr22	37957882	37957926	45	*	1.09505e+08	0.152241315615344	0.00434480723605564	0.147896508379288	Promoter (1-2kb)	22	37956471	37965410	8940	1	11135	uc003asz.4	1411	ENSG00000128283	CDC42EP1	CDC42 effector protein 1
chr22	38470708	38470721	14	*	2.4518e+07	0.00292994897336262	0.151825218592086	-0.148895269618724	Intron (uc003auq.3/9463, intron 12 of 12)	22	38474144	38479170	5027	2	23539	uc003auu.3	8449	ENSG00000100156	SLC16A8	solute carrier family 16 member 8
chr22	38669131	38669136	6	*	2.44978e+08	0.257699424963473	0.00740171533287559	0.250297709630598	Promoter (<=1kb)	22	38621431	38669040	47610	2	25829	uc010gxl.2	-91	ENSG00000198792	TMEM184B	transmembrane protein 184B
chr22	42765020	42765026	7	*	1.2082e+08	0.0468384399627367	0.480693344752366	-0.43385490478963	5' UTR	22	42776414	42828401	51988	2	150372	uc003bcn.4	63375	ENSG00000235568	NFAM1	NFAT activating protein with ITAM motif 1
chr22	46366780	46366780	1	*	2.34357e+08	0.00246013992628464	0.107818103484401	-0.105357963558117	Promoter (1-2kb)	22	46316248	46368244	51997	2	7477	uc010haa.2	1464	ENSG00000188064	WNT7B	Wnt family member 7B
chr22	49145132	49145132	1	*	7.35493e+08	0.989115927972142	0.71445862947677	0.274657298495373	Intron (uc003bim.4/25817, intron 3 of 3)	22	49176107	49176165	59	1	100616415	uc021wru.1	-30975	ENSG00000266887	MIR4535	microRNA 4535
chr3	12924506	12924506	1	*	4.81453e+09	0.384089311561603	0.0679594135942801	0.316129897967323	Distal Intergenic	3	12876444	12883081	6638	2	6161	uc003bxn.3	-41425	ENSG00000144713	RPL32	ribosomal protein L32
chr3	38070561	38070561	1	*	1.02553e+07	0.00218901603626	0.130293277733768	-0.128104261697508	Promoter (<=1kb)	3	38048987	38071154	22168	2	5333	uc003chn.3	593	ENSG00000187091	PLCD1	phospholipase C delta 1
chr3	51422528	51422532	5	*	2.99885e+08	0.008944711340024	0.234800005527942	-0.225855294187918	Promoter (<=1kb)	3	51422692	51426828	4137	1	7873	uc003dbc.3	-160	ENSG00000145050	MANF	mesencephalic astrocyte derived neurotrophic factor
chr3	52859917	52859927	11	*	1.64434e+07	0.421916421615027	0.946817211723676	-0.524900790108648	Promoter (<=1kb)	3	52847006	52859994	12989	2	3700	uc011bel.2	67	ENSG00000055955	ITIH4	inter-alpha-trypsin inhibitor heavy chain family member 4
chr3	126747094	126747094	1	*	2730.14	0.792662908755314	0.997350728272798	-0.204687819517485	Promoter (1-2kb)	3	126745228	126756235	11008	1	5361	uc003ejh.3	1866	ENSG00000114554	PLXNA1	plexin A1
chr3	140950081	140950082	2	*	197421	0.001516003408637	0.118470925163107	-0.11695492175447	Promoter (<=1kb)	3	140950682	141013486	62805	1	92370	uc003etu.3	-600	ENSG00000155893	PXYLP1	2-phosphoxylose phosphatase 1
chr3	152880336	152880336	1	*	6.32173e+07	0.168910617479496	0.0020929163263465	0.16681770115315	Promoter (<=1kb)	3	152880029	152886263	6235	1	5912	uc003ezr.3	307	ENSG00000181467	RAP2B	RAP2B, member of RAS oncogene family
chr3	194344296	194344296	1	*	39699.7	0.99709832736515	0.819528139053707	0.177570188311443	Exon (uc003fue.3/93109, exon 4 of 10)	3	194308402	194338374	29973	2	93109	uc003fuc.3	-5922	ENSG00000145014	TMEM44	transmembrane protein 44
chr4	1644511	1644511	1	*	5.36316e+08	0.312856294529773	0.845664425714857	-0.532808131185083	Intron (uc021xkk.1/152877, intron 4 of 4)	4	1641608	1685718	44111	2	152877	uc021xkk.1	41207	ENSG00000174137	FAM53A	family with sequence similarity 53 member A
chr4	3786260	3786260	1	*	4.66587e+08	0.00454893527683812	0.119361218107187	-0.114812282830349	Distal Intergenic	4	3768296	3770253	1958	1	152	uc003ghm.3	17964	ENSG00000184160	ADRA2C	adrenoceptor alpha 2C
chr4	7941091	7941096	6	*	5.18627e+07	0.0368432122339555	0.440520931488287	-0.403677719254332	Promoter (<=1kb)	4	7760440	7941653	181214	2	60312	uc003gkg.1	557	ENSG00000196526	AFAP1	actin filament associated protein 1
chr4	85404168	85404168	1	*	2.38395e+08	0.00604753752139462	0.205633737185828	-0.199586199664433	Distal Intergenic	4	85414436	85419387	4952	2	4825	uc003hpa.1	15219	ENSG00000163623	NKX6-1	NK6 homeobox 1
chr4	119186711	119186718	8	*	6.37872e+06	0.0126586243049887	0.237119278234812	-0.224460653929823	Distal Intergenic	4	119199917	119200978	1062	1	100093630	uc003iby.3	-13199	ENSG00000269893	SNHG8	small nucleolar RNA host gene 8
chr4	123747832	123747832	1	*	0.0168949	0.000298295986782165	0.136480424270821	-0.136182128284039	Promoter (<=1kb)	4	123747863	123819390	71528	1	2247	uc003iev.1	-31	ENSG00000138685	FGF2	fibroblast growth factor 2
chr5	218445	218445	1	*	1.73156e+09	0.00572174272912088	0.140217955030521	-0.1344962123014	Promoter (<=1kb)	5	218356	256814	38459	1	6389	uc011clw.2	89	ENSG00000073578	SDHA	succinate dehydrogenase complex flavoprotein subunit A
chr5	421428	421507	80	*	2.3072e+07	0.131072865045929	0.00261466801055152	0.128147119222703	Promoter (<=1kb)	5	421035	438405	17371	1	57491	uc003jay.3	393	ENSG00000063438	AHRR	aryl-hydrocarbon receptor repressor
chr5	42993307	42993352	46	*	1.28577e+08	0.466338229202464	0.0341155505865485	0.430836299063598	Exon (uc003jnb.1/uc003jnb.1, exon 1 of 2)	5	43014831	43018913	4083	2	648987	uc003jnc.3	25561	ENSG00000177738	LOC648987	uncharacterized LOC648987
chr5	58423726	58423726	1	*	27423.7	0.00108774128605714	0.122558798783322	-0.121471057497265	Intron (uc003jrv.2/5144, intron 5 of 14)	5	58289199	58511794	222596	2	5144	uc010iwi.1	88068	ENSG00000113448	PDE4D	phosphodiesterase 4D
chr5	126366367	126366367	1	*	0.00013334268192995	0.20688351613819	0.0236380216175626	0.183245494520627	Promoter (<=1kb)	5	126203406	126366500	163095	2	115123	uc003kuf.4	133	ENSG00000173926	2003-03-01	membrane associated ring-CH-type finger 3
chr5	129240783	129240888	106	*	5.27436e+07	0.263804281574553	0.0164769850645153	0.246057797651088	Promoter (<=1kb)	5	129240523	129522327	281805	1	337876	uc003kvd.3	260	ENSG00000198108	CHSY3	chondroitin sulfate synthase 3
chr5	132948570	132948583	14	*	6.64817e+09	0.252608936441347	0.0258487291956057	0.226760207245741	Promoter (<=1kb)	5	132532152	132948223	416072	2	23105	uc003kyn.1	-347	ENSG00000053108	FSTL4	follistatin like 4
chr5	157117467	157117468	2	*	2.08471e+07	0.0215108209301651	0.327125233468863	-0.305614412538698	Distal Intergenic	5	157098561	157107162	8602	1	100190949	uc011ddt.2	18906	ENSG00000187658	C5orf52	chromosome 5 open reading frame 52
chr5	171434073	171434078	6	*	3.77185e+08	0.11125614338885	0.00236074437337826	0.108895399015472	Promoter (<=1kb)	5	171288556	171433877	145322	2	23291	uc003mbn.1	-196	ENSG00000072803	FBXW11	F-box and WD repeat domain containing 11
chr5	179719335	179719335	1	*	1.09214e+07	0.102525856794195	0.0011087982036837	0.101417058590512	Promoter (<=1kb)	5	179673028	179719071	46044	2	5601	uc011dgx.2	-264	ENSG00000050748	MAPK9	mitogen-activated protein kinase 9
chr5	180046215	180046226	12	*	1.59853e+08	0.158220534387124	0.00344606299244349	0.15477447139468	Intron (uc003mlz.4/2324, intron 19 of 29)	5	180046427	180056427	10001	2	2324	uc003mmb.1	10201	ENSG00000037280	FLT4	fms related tyrosine kinase 4
chr5	180650678	180650678	1	*	2430.59	0.147486068117322	0.00165559305146862	0.145830475065853	Promoter (<=1kb)	5	180650263	180662808	12546	1	90933	uc003mnf.2	415	ENSG00000146063	TRIM41	tripartite motif containing 41
chr6	1457520	1457520	1	*	4.82356e+08	0.520842475842606	0.0528459246350607	0.467996551207545	Distal Intergenic	6	1390069	1395832	5764	1	2295	uc003mtm.3	67451	ENSG00000137273	FOXF2	forkhead box F2
chr6	42072034	42072034	1	*	1.00676e+08	0.1779534794333	0.00537958406905949	0.17257389536424	Intron (uc003orw.2/647024, intron 4 of 4)	6	42068857	42110715	41859	2	647024	uc003orw.2	38681	ENSG00000188112	C6orf132	chromosome 6 open reading frame 132
chr6	89791691	89791695	5	*	2.90654e+07	0.133714104193468	0.00304537941076081	0.130668724782707	Promoter (<=1kb)	6	89791555	89794879	3325	1	10957	uc003pmx.3	136	ENSG00000146278	PNRC1	proline rich nuclear receptor coactivator 1
chr6	96025404	96025404	1	*	4.30635e+09	0.111499714638483	0.00239364035380602	0.109106074284677	Promoter (<=1kb)	6	96025373	96057328	31956	1	79694	uc003poo.2	31	ENSG00000172469	MANEA	mannosidase endo-alpha
chr6	119038081	119038081	1	*	1.42061e+08	0.325512432399021	0.0100601325960189	0.315452299803002	Distal Intergenic	6	118812595	119031238	218644	2	387119	uc003pyc.3	-6843	ENSG00000111860	CEP85L	centrosomal protein 85 like
chr6	150275804	150275849	46	*	1.85202e+08	0.307030420966471	0.0159840653849088	0.291046355581563	Distal Intergenic	6	150285143	150294846	9704	1	80329	uc003qnp.3	-9294	ENSG00000111981	ULBP1	UL16 binding protein 1
chr6	160769938	160769959	22	*	36.1573	0.0012894525439353	0.141075596535689	-0.139762705967632	Promoter (<=1kb)	6	160769405	160873611	104207	1	6581	uc011efx.3	533	ENSG00000146477	SLC22A3	solute carrier family 22 member 3
chr6	163834752	163834786	35	*	6.01618e+06	0.0019181953336262	0.178359825320944	-0.176441629987318	Promoter (<=1kb)	6	163834097	163834982	886	2	100526820	uc021zib.1	196	ENSG00000270419	CAHM	colon adenocarcinoma hypermethylated (non-protein coding)
chr7	207789	207789	1	*	6.37887e+09	0.726246110191575	0.980376009737162	-0.254129899545587	Intron (uc003sip.3/56975, intron 2 of 9)	7	192969	300740	107772	1	56975	uc003sip.3	14820	ENSG00000177706	FAM20C	FAM20C, golgi associated secretory pathway kinase
chr7	1708893	1708893	1	*	21618.9	0.268423349916913	0.00244277012029187	0.265980579796621	Distal Intergenic	7	1748798	1787590	38793	1	392617	uc010ksg.2	-39905	ENSG00000225968	ELFN1	extracellular leucine rich repeat and fibronectin type III domain containing 1
chr7	11097248	11097253	6	*	2.04064e+06	0.669165085451952	0.98961189009153	-0.320446804639577	Intron (uc003sry.2/9678, intron 14 of 16)	7	11148514	11209250	60737	1	9678	uc003ssa.3	-51261	ENSG00000106443	PHF14	PHD finger protein 14
chr7	15725474	15725502	29	*	546.036	0.00107869122543177	0.145799791122302	-0.14472109989687	Promoter (<=1kb)	7	15650837	15726308	75472	2	4223	uc003stc.3	806	ENSG00000106511	MEOX2	mesenchyme homeobox 2
chr7	44836151	44836151	1	*	1.18665e+07	0.159000793872411	0.00198056121413555	0.157020232658276	Promoter (<=1kb)	7	44836241	44842716	6476	1	5478	uc003tlw.3	-90	ENSG00000196262	PPIA	peptidylprolyl isomerase A
chr7	100137332	100137350	19	*	2.11962e+08	0.131274348013794	0.00253789818717855	0.128736449826615	Promoter (<=1kb)	7	100136834	100165843	29010	1	3268	uc003uvf.3	498	ENSG00000106351	AGFG2	ArfGAP with FG repeats 2
chr7	129420422	129420441	20	*	1.23025e+08	0.224839795893744	0.00525806006118186	0.219581735832562	Distal Intergenic	7	129414745	129414854	110	2	406959	uc003vpd.2	-5568	ENSG00000207691	MIR183	microRNA 183
chr7	130132791	130132823	33	*	2.82323e+08	0.424461530040055	0.0369402856302773	0.387521244409777	Promoter (<=1kb)	7	130131899	130146138	14240	1	4232	uc011kph.2	892	ENSG00000106484	MEST	mesoderm specific transcript
chr8	23399191	23399191	1	*	6.85999e+06	0.455711792097515	0.938588270437769	-0.482876478340254	Intron (uc003xdn.1/51312, intron 1 of 1)	8	23386363	23430063	43701	1	51312	uc003xdp.3	12828	ENSG00000147454	SLC25A37	solute carrier family 25 member 37
chr8	144423670	144423671	2	*	7.51837e+07	0.873752592547189	0.996888229169974	-0.123135636622785	Intron (uc011lkd.3/116447, intron 2 of 14)	8	144400188	144417061	16874	2	116447	uc010mfd.2	-6609	ENSG00000184428	TOP1MT	DNA topoisomerase I mitochondrial
chr9	34810228	34810228	1	*	139614	0.14110410141365	0.00216071498063392	0.138943386433016	Distal Intergenic	9	34830264	34838583	8320	2	389715	uc003zvp.4	28355		FAM205BP	transmembrane protein C9orf144B pseudogene
chr9	100459588	100459588	1	*	2.14781	0.167711783809874	0.000979571841530663	0.166732211968344	Promoter (<=1kb)	9	100437191	100459691	22501	2	7507	uc004axr.4	103	ENSG00000136936	XPA	XPA, DNA damage recognition and repair factor
chr9	132805400	132805400	1	*	2.50092e+07	0.0026469802104187	0.115173415458729	-0.11252643524831	Promoter (<=1kb)	9	132649466	132805473	156008	2	23048	uc004byw.1	73	ENSG00000187239	FNBP1	formin binding protein 1
chr9	133319801	133319801	1	*	7.36678e+08	0.0102915890556738	0.230047907715057	-0.219756318659384	Promoter (<=1kb)	9	133320094	133376661	56568	1	445	uc004bzm.3	-293	ENSG00000130707	ASS1	argininosuccinate synthase 1
chr9	133616767	133616767	1	*	1.51609e+07	0.86838290059341	0.995224046852353	-0.126841146258944	Intron (uc004bzv.3/25, intron 1 of 10)	9	133589268	133763062	173795	1	25	uc004bzv.3	27499	ENSG00000097007	ABL1	ABL proto-oncogene 1, non-receptor tyrosine kinase
chr9	135285334	135285362	29	*	46698.4	0.00401781335652115	0.232937474493029	-0.228919661136508	Promoter (<=1kb)	9	135285611	135448675	163065	1	389799	uc004cbn.3	-249	ENSG00000188523	CFAP77	cilia and flagella associated protein 77
chr9	136496243	136496269	27	*	1.1261e+08	0.996444193036143	0.848789624594976	0.147654568441168	Distal Intergenic	9	136501485	136524466	22982	1	1621	uc004cel.3	-5216	ENSG00000123454	DBH	dopamine beta-hydroxylase
chr9	139439082	139439082	1	*	1.83368e+08	0.177906430602379	0.00391450425617492	0.173991926346204	Promoter (1-2kb)	9	139388896	139440238	51343	2	4851	uc004chz.3	1156	ENSG00000148400	NOTCH1	notch 1
chr9	139559950	139559960	11	*	9048.79	0.123516586457718	0.000763078188119531	0.122753508269599	Promoter (<=1kb)	9	139560224	139567130	6907	1	51162	uc004cih.3	-264	ENSG00000172889	EGFL7	EGF like domain multiple 7
chrX	123084883	123084883	1	*	4.75698e+07	0.826306043375167	0.996701018388939	-0.170394975013771	Distal Intergenic	23	123094475	123236505	142031	1	10735	uc004etz.4	-9592	ENSG00000101972	STAG2	stromal antigen 2

## Sheet: Untrained vs. Detrained
seqnames	start	end	width	strand	median.p	median.meth.group1	median.meth.group2	median.meth.diff	annotation	geneChr	geneStart	geneEnd	geneLength	geneStrand	geneId	transcriptId	distanceToTSS	ENSEMBL	SYMBOL	GENENAME
chr1	6398664	6398680	17	*	5.87517e+06	0.720327534594249	0.986851429272624	-0.266523894678376	Intron (uc001amq.3/11332, intron 3 of 8)	1	6324332	6419004	94673	2	11332	uc001amq.3	20324	ENSG00000097021	ACOT7	acyl-CoA thioesterase 7
chr1	7591636	7591636	1	*	3.39117e+08	0.846123287196401	0.995348839626355	-0.149225552429954	Intron (uc001aoi.3/23261, intron 6 of 22)	1	7732054	7805082	73029	1	23261	uc010nzv.1	-140418	ENSG00000171735	CAMTA1	calmodulin binding transcription activator 1
chr1	8204992	8204992	1	*	2.20111e+07	0.631290038531827	0.976774386338503	-0.345484347806676	Distal Intergenic	1	8071779	8086393	14615	2	54206	uc001aoz.3	-118599	ENSG00000116285	ERRFI1	ERBB receptor feedback inhibitor 1
chr1	10458639	10458639	1	*	4.45438e+07	0.136521778792584	0.002056199823119	0.134465578969465	Promoter (<=1kb)	1	10459085	10480201	21117	1	5226	uc001arc.3	-446	ENSG00000142657	PGD	phosphogluconate dehydrogenase
chr1	27930931	27930935	5	*	1.51399e+08	0.0182139485892543	0.272856047170664	-0.25464209858141	Promoter (<=1kb)	1	27877380	27930361	52982	2	27245	uc001boh.1	-570	ENSG00000126705	AHDC1	AT-hook DNA binding motif containing 1
chr1	32084089	32084089	1	*	2.61943e+08	0.00227788823683469	0.111120299168032	-0.108842410931198	Promoter (<=1kb)	1	32084641	32092919	8279	1	3061	uc001btd.2	-552	ENSG00000121764	HCRTR1	hypocretin receptor 1
chr1	35987491	35987491	1	*	1.26785e+06	0.030397538759738	0.450854712804825	-0.420457174045087	Intron (uc001byx.3/79932, intron 2 of 20)	1	35932209	36023003	90795	2	79932	uc010ohx.1	35512	ENSG00000142687	KIAA0319L	KIAA0319 like
chr1	36622055	36622055	1	*	1.45742e+08	0.00250964644647445	0.110179831032836	-0.107670184586361	Promoter (<=1kb)	1	36621803	36646441	24639	1	55700	uc001cab.3	252	ENSG00000116871	MAP7D1	MAP7 domain containing 1
chr1	37500604	37500604	1	*	1096.49	0.000592082664632341	0.114766943178313	-0.114174860513681	Promoter (<=1kb)	1	37270219	37499844	229626	2	2899	uc001cba.1	-760	ENSG00000163873	GRIK3	glutamate ionotropic receptor kainate type subunit 3
chr1	41157783	41157789	7	*	157583	0.000927882815102065	0.108824635885575	-0.107896753070472	Promoter (<=1kb)	1	41157680	41237275	79596	1	4802	uc001cgc.3	103	ENSG00000066136	NFYC	nuclear transcription factor Y subunit gamma
chr1	100504364	100504364	1	*	6.38225e+06	0.00170603801095471	0.14682430530103	-0.145118267290075	Promoter (<=1kb)	1	100503789	100548929	45141	1	64645	uc001dst.3	575	ENSG00000156875	MFSD14A	major facilitator superfamily domain containing 14A
chr1	115212431	115212439	9	*	7.96699e+07	0.00136391522605055	0.106269470917218	-0.104905555691167	Promoter (<=1kb)	1	115127196	115212732	85537	2	163259	uc001efc.1	293	ENSG00000175984	DENND2C	DENN domain containing 2C
chr1	155108365	155108367	3	*	9.28595e+08	0.0039897856099228	0.14370197054892	-0.139712184938997	Promoter (<=1kb)	1	155108288	155111334	3047	1	55974	uc001fhl.4	77	ENSG00000169241	SLC50A1	solute carrier family 50 member 1
chr1	155146720	155146720	1	*	8.35544e+07	0.00224100847156171	0.114576551078277	-0.112335542606715	Promoter (<=1kb)	1	155147070	155154625	7556	1	80128	uc009wpg.1	-350	ENSG00000163462	TRIM46	tripartite motif containing 46
chr1	164528200	164528200	1	*	3.02988e+07	0.0392473793929546	0.477782218766252	-0.438534839373297	Promoter (<=1kb)	1	164528597	164821060	292464	1	5087	uc001gcs.3	-397	ENSG00000185630	PBX1	PBX homeobox 1
chr1	173991579	173991601	23	*	45307.1	0.385576853311092	0.0161251375616775	0.369451715749415	Distal Intergenic	1	173907795	173962210	54416	2	149041	uc010pmt.2	-29369	ENSG00000135870	RC3H1	ring finger and CCCH-type domains 1
chr1	197871967	197872000	34	*	30468.7	0.00235960117445652	0.166852804151957	-0.1644932029775	Promoter (<=1kb)	1	197871682	197876497	4816	1	388722	uc001guh.3	285	ENSG00000203724	C1orf53	chromosome 1 open reading frame 53
chr1	197885607	197885615	9	*	47976	0.223105295747164	0.00292036902262166	0.220184926724543	Promoter (<=1kb)	1	197886517	197899273	12757	1	56956	uc001guk.1	-902	ENSG00000143355	LHX9	LIM homeobox 9
chr1	208399948	208399949	2	*	2.43849e+08	0.834561691585179	0.993752835132043	-0.159191143546864	Intron (uc001hgz.3/5362, intron 1 of 31)	1	208383348	208392095	8748	2	5362	uc001hha.4	-7853	ENSG00000076356	PLXNA2	plexin A2
chr1	225615377	225615377	1	*	0.000313695147729299	0.0536677343821409	0.335203926975936	-0.281536192593795	Promoter (<=1kb)	1	225589204	225615815	26612	2	3930	uc001hoy.3	438	ENSG00000143815	LBR	lamin B receptor
chr1	229253815	229253815	1	*	2.94575e+08	0.993119968293776	0.819190299701831	0.173929668591944	Distal Intergenic	1	229406809	229441640	34832	1	5867	uc001hth.4	-152994	ENSG00000168118	RAB4A	RAB4A, member RAS oncogene family
chr10	3167826	3167842	17	*	5.81816e+07	0.86525641738927	0.995958212464776	-0.130701795075506	Intron (uc001igp.3/5214, intron 16 of 21)	10	3155564	3178997	23434	1	5214	uc009xhu.3	12262	ENSG00000067057	PFKP	phosphofructokinase, platelet
chr10	8097600	8097612	13	*	1.62401e+08	0.334782292822964	0.0263722692085548	0.308410023614409	Promoter (<=1kb)	10	8096667	8117164	20498	1	2625	uc001ika.3	933	ENSG00000107485	GATA3	GATA binding protein 3
chr10	14880120	14880185	66	*	1.85567e+07	0.386691170752486	0.0283320406813107	0.358359130071175	Promoter (<=1kb)	10	14880159	14888998	8840	1	51182	uc001ind.4	0	ENSG00000187522	HSPA14	heat shock protein family A (Hsp70) member 14
chr10	14880259	14880261	3	*	1.53399e+09	0.00198791617480012	0.122182952148449	-0.120195035973649	Promoter (<=1kb)	10	14880159	14913740	33582	1	51182	uc001inf.4	100	ENSG00000187522	HSPA14	heat shock protein family A (Hsp70) member 14
chr10	102746916	102746916	1	*	1.60402e+06	0.000619316932992781	0.115467767868453	-0.11484845093546	Promoter (<=1kb)	10	102741134	102747043	5910	2	84545	uc001krz.1	127	ENSG00000055950	MRPL43	mitochondrial ribosomal protein L43
chr10	102747038	102747038	1	*	1.98408e+06	0.000697540100635603	0.120894009382006	-0.12019646928137	Promoter (<=1kb)	10	102741134	102747043	5910	2	84545	uc001krz.1	5	ENSG00000055950	MRPL43	mitochondrial ribosomal protein L43
chr10	102792108	102792189	82	*	1.29634e+08	0.00155375281130049	0.113590632457397	-0.111787717213344	Promoter (<=1kb)	10	102792071	102800998	8928	1	81855	uc010qpx.2	37	ENSG00000107819	SFXN3	sideroflexin 3
chr10	128594987	128595009	23	*	2.21571e+06	0.00200835981344746	0.128658046230762	-0.126670407341863	Promoter (<=1kb)	10	128594023	129250780	656758	1	1793	uc010qun.2	964	ENSG00000150760	DOCK1	dedicator of cytokinesis 1
chr10	128819576	128819576	1	*	3.5483e+09	0.847988071033443	0.995051720702221	-0.147063649668779	Promoter (1-2kb)	10	128821067	128824325	3259	1	1793	uc031pxq.1	-1491	ENSG00000150760	DOCK1	dedicator of cytokinesis 1
chr10	135191868	135191868	1	*	3.59689e+09	0.00676725523852927	0.164899202686498	-0.158131947447969	Promoter (<=1kb)	10	135192741	135205198	12458	1	196743	uc001lmv.3	-873	ENSG00000148832	PAOX	polyamine oxidase
chr11	44972672	44972684	13	*	5.08861e+07	0.00582779817425797	0.221362933641279	-0.215535135467021	Promoter (<=1kb)	11	44953899	44972608	18710	2	9537	uc001mym.3	-64	ENSG00000175274	TP53I11	tumor protein p53 inducible protein 11
chr11	47207726	47207726	1	*	1.03591e+08	0.00618509966457543	0.21132358794883	-0.205138488284254	Promoter (<=1kb)	11	47199073	47208010	8938	2	29763	uc001ndx.3	284	ENSG00000165912	PACSIN3	protein kinase C and casein kinase substrate in neurons 3
chr11	62369320	62369320	1	*	2.2843e+08	0.48381770509196	0.0354146331587382	0.448403071933222	Promoter (<=1kb)	11	62360675	62369312	8638	2	9219	uc001ntq.2	-8	ENSG00000149480	MTA2	metastasis associated 1 family member 2
chr11	65729544	65729564	21	*	2.63503e+08	0.169647089901548	0.00413773832432875	0.165516852141827	Promoter (<=1kb)	11	65729160	65747607	18448	1	9092	uc001ogl.3	384	ENSG00000175467	SART1	SART1, U4/U6.U5 tri-snRNP-associated protein 1
chr11	69636402	69636403	2	*	1.19087e+08	0.482562600009372	0.929179270873605	-0.446616670864233	Promoter (2-3kb)	11	69624736	69634192	9457	2	2248	uc001oph.3	-2210	ENSG00000186895	FGF3	fibroblast growth factor 3
chr11	75050842	75050842	1	*	1.70482e+06	0.692846917727905	0.993548817289384	-0.300701899561479	Intron (uc001owe.2/408, intron 1 of 15)	11	75046136	75046230	95	2	442900	uc010rrt.2	-4612	ENSG00000199090	MIR326	microRNA 326
chr11	117342676	117342676	1	*	9.79307e+07	0.733434330342002	0.990101059399534	-0.256666729057533	Exon (uc001prh.1/57453, exon 15 of 33)	11	117255313	117281417	26105	1	22897	uc001prg.1	87363	ENSG00000110274	CEP164	centrosomal protein 164
chr11	134202466	134202484	19	*	396501	0.449541445959444	0.0458596741712113	0.403681771788233	Promoter (<=1kb)	11	134201768	134246218	44451	1	89944	uc001qhp.3	698	ENSG00000149328	GLB1L2	galactosidase beta 1 like 2
chr12	4381514	4381516	3	*	13.9299	0.000944401429483524	0.146853485387358	-0.145909083957875	Promoter (1-2kb)	12	4382902	4414522	31621	1	894	uc001qmo.3	-1386	ENSG00000118971	CCND2	cyclin D2
chr12	6759087	6759088	2	*	1.00484e+08	0.424460590996542	0.859110435516812	-0.43464984452027	Promoter (2-3kb)	12	6747242	6756580	9339	2	84519	uc010sfg.1	-2507	ENSG00000111644	ACRBP	acrosin binding protein
chr12	30848527	30848535	9	*	6.10151e+06	0.130954192968428	0.00132650467360074	0.129627688294827	Promoter (<=1kb)	12	30781915	30848929	67015	2	10526	uc001rjd.3	394	ENSG00000133704	IPO8	importin 8
chr12	34371654	34371673	20	*	2.27687e+07	0.137125871075059	0.00291426419536404	0.134153347705787	Distal Intergenic	12	34175216	34181236	6021	1	84920	uc001rlm.3	196438	ENSG00000139133	ALG10	ALG10, alpha-1,2-glucosyltransferase
chr12	114029405	114029424	20	*	6.43512e+07	0.002690778145654	0.109424208326813	-0.106733430181159	Distal Intergenic	12	113900694	113909877	9184	2	64211	uc001tvj.1	-119528	ENSG00000089116	LHX5	LIM homeobox 5
chr12	127211406	127211406	1	*	1.8287e+08	0.123979827175399	0.00232574880242199	0.121654078372977	Distal Intergenic	12	127221553	127230800	9248	1	100507206	uc001uhl.3	-10147		LINC00943	long intergenic non-protein coding RNA 943
chr12	131199030	131199030	1	*	9.96956e+07	0.0279354532850341	0.403522922464157	-0.375587469179123	Promoter (1-2kb)	12	130916192	131200826	284635	2	23504	uc001uim.3	1796	ENSG00000060709	RIMBP2	RIMS binding protein 2
chr13	28363905	28363927	23	*	3.37589e+08	0.166610387256948	0.00665716161128301	0.160250525121532	Promoter (2-3kb)	13	28366780	28368089	1310	1	219409	uc001urr.1	-2853	ENSG00000169840	GSX1	GS homeobox 1
chr13	37573390	37573468	79	*	3.80154e+06	0.00578254793015496	0.276555808716987	-0.270773260786832	Promoter (<=1kb)	13	37523908	37573504	49597	2	29880	uc001uvy.3	36	ENSG00000120697	ALG5	ALG5, dolichyl-phosphate beta-glucosyltransferase
chr13	114897095	114897118	24	*	7.31666e+06	0.00368050376089288	0.208208778830075	-0.204528275069182	Promoter (<=1kb)	13	114747194	114898095	150902	2	22821	uc001vui.3	977	ENSG00000185989	RASA3	RAS p21 protein activator 3
chr14	21093439	21093470	32	*	2.32727e+08	0.17188822571807	0.00590106173833304	0.165987163979737	Distal Intergenic	14	21108855	21109850	996	2	341799	uc001vxv.1	16380	ENSG00000181803	OR6S1	olfactory receptor family 6 subfamily S member 1
chr14	25519084	25519084	1	*	4.37556e+09	0.110039513019868	0.00548686472078573	0.104552648299082	Promoter (<=1kb)	14	25281306	25519095	237790	2	29091	uc001wpu.3	11	ENSG00000168952	STXBP6	syntaxin binding protein 6
chr14	36987176	36987176	1	*	1.30248e+09	0.00948149489777332	0.195822816886496	-0.186341321988722	Promoter (1-2kb)	14	36942494	36988817	46324	2	253970	uc001wts.3	1641	ENSG00000229415	SFTA3	surfactant associated 3
chr14	81687383	81687383	1	*	1.89294e+07	0.142780023303329	0.00403096793235315	0.138749055370976	Promoter (<=1kb)	14	81641796	81687296	45501	2	2957	uc001xvf.2	-87	ENSG00000165417	GTF2A1	general transcription factor IIA subunit 1
chr15	41195475	41195487	13	*	3.43068e+08	0.534729159872038	0.946232356511395	-0.410018401423165	Exon (uc001zne.3/57617, exon 5 of 5)	15	41186628	41196173	9546	1	57617	uc001zne.3	8847	ENSG00000104142	VPS18	VPS18, CORVET/HOPS core subunit
chr15	42867912	42867932	21	*	1.75041e+08	0.00402176872636234	0.152588613836742	-0.14856684511038	Promoter (<=1kb)	15	42867857	43013196	145340	1	57519	uc010udj.2	55	ENSG00000159433	STARD9	StAR related lipid transfer domain containing 9
chr15	63481759	63481771	13	*	6.49154e+06	0.130698594679054	0.00148161748555823	0.129216977193496	Promoter (<=1kb)	15	63481728	63559973	78246	1	51762	uc010uih.2	31	ENSG00000166128	RAB8B	RAB8B, member RAS oncogene family
chr15	63796405	63796414	10	*	9.28286e+07	0.257986013757292	0.0100851205864069	0.247900893170885	Promoter (<=1kb)	15	63796710	63866602	69893	1	9960	uc010uii.2	-296	ENSG00000140455	USP3	ubiquitin specific peptidase 3
chr15	65823146	65823188	43	*	1.21178e+08	0.00397701655433256	0.152954777926038	-0.148977761371706	Promoter (<=1kb)	15	65822827	65870693	47867	1	51495	uc010uiw.2	319	ENSG00000074696	HACD3	3-hydroxyacyl-CoA dehydratase 3
chr15	68851934	68851943	10	*	1.1109e+08	0.0109725965090836	0.212303030949513	-0.20133043444043	Distal Intergenic	15	68871308	69020144	148837	1	10391	uc002arj.4	-19365	ENSG00000103647	CORO2B	coronin 2B
chr15	85923941	85923949	9	*	1.13168e+09	0.0035393740228446	0.118363890052166	-0.114824516029322	Promoter (<=1kb)	15	85923847	86292589	368743	1	11214	uc002blv.2	94	ENSG00000170776	AKAP13	A-kinase anchoring protein 13
chr15	89912046	89912049	4	*	6.51906e+08	0.118037345968402	0.00253782429423504	0.115499521674167	Promoter (<=1kb)	15	89911330	89941718	30389	1	254559	uc002bnv.2	716	ENSG00000255571	MIR9-3HG	MIR9-3 host gene
chr15	102030173	102030173	1	*	2.03794e+08	0.109636181439275	0.00201835066303751	0.107617830776238	Promoter (<=1kb)	15	101844133	102030187	186055	2	5046	uc002bwy.3	14	ENSG00000140479	PCSK6	proprotein convertase subtilisin/kexin type 6
chr16	4527048	4527048	1	*	202942	0.0024255599090548	0.105534335206848	-0.103108775297793	Promoter (<=1kb)	16	4526341	4560348	34008	1	3163	uc002cwr.4	707	ENSG00000103415	HMOX2	heme oxygenase 2
chr16	25122782	25122782	1	*	3.28764e+08	0.285152897360737	0.00870454740776831	0.276448349952968	Promoter (<=1kb)	16	25123047	25137447	14401	1	51451	uc002dnw.2	-265	ENSG00000205629	LCMT1	leucine carboxyl methyltransferase 1
chr16	31153848	31153894	47	*	1.18199e+09	0.305982187483924	0.0145160127308657	0.291255286251239	Exon (uc010vff.3/146547, exon 8 of 13)	16	31145363	31147151	1789	2	5652	uc031qvu.1	-6697	ENSG00000052344	PRSS8	protease, serine 8
chr16	49316533	49316533	1	*	2.01425e+08	0.00275867377215834	0.13247575064876	-0.129717076876602	Promoter (<=1kb)	16	49311829	49315742	3914	2	869	uc002efq.3	-791	ENSG00000102924	CBLN1	cerebellin 1 precursor
chr16	54319520	54319522	3	*	31638.5	0.0012210137446122	0.127031115580818	-0.125810101836206	Promoter (<=1kb)	16	54317212	54320378	3167	2	79191	uc002eht.1	856	ENSG00000177508	IRX3	iroquois homeobox 3
chr16	55365979	55366004	26	*	1.90834e+08	0.240103687993402	0.00817451808915142	0.23192916990425	Distal Intergenic	16	55359712	55361805	2094	1	79190	uc010ccb.1	6267	ENSG00000159387	IRX6	iroquois homeobox 6
chr16	58034992	58034992	1	*	7.39938e+07	0.00408769556960789	0.136406366283436	-0.132318670713828	Promoter (<=1kb)	16	58035277	58047458	12182	1	79650	uc002emy.3	-285	ENSG00000103005	USB1	U6 snRNA biogenesis phosphodiesterase 1
chr16	67319287	67319287	1	*	3.375e+07	0.624969532759756	0.982881669066747	-0.357912136306991	Exon (uc002eso.4/25894, exon 13 of 21)	16	67313492	67323403	9912	1	25894	uc010ceg.3	5795	ENSG00000196155	PLEKHG4	pleckstrin homology and RhoGEF domain containing G4
chr16	74847178	74847178	1	*	4.05024e+08	0.22690021846344	0.0112500071907635	0.215650211272677	Distal Intergenic	16	74746856	74808729	61874	2	79152	uc010vmy.2	-38449	ENSG00000103089	FA2H	fatty acid 2-hydroxylase
chr16	84087136	84087136	1	*	4.96618e+08	0.829112188769296	0.34512003449703	0.483992154272266	Downstream (<1kb)	16	84043389	84075762	32374	2	146167	uc002fhg.1	-11374	ENSG00000166558	SLC38A8	solute carrier family 38 member 8
chr17	8079844	8079850	7	*	3.59349e+09	0.0119532327689898	0.228770214759026	-0.216816981990036	Promoter (<=1kb)	17	8077060	8079714	2655	2	84314	uc002gkk.2	-130	ENSG00000179029	TMEM107	transmembrane protein 107
chr17	19617387	19617387	1	*	1.28605e+09	0.011011613742249	0.261351182989902	-0.250339569247653	Promoter (<=1kb)	17	19606405	19618191	11787	2	146802	uc010cqt.1	804	ENSG00000180638	SLC47A2	solute carrier family 47 member 2
chr17	36585450	36585452	3	*	5.29859e+07	0.00339260666633179	0.173217740958592	-0.16982513429226	Promoter (<=1kb)	17	36584720	36668628	83909	1	57636	uc021twd.1	730	ENSG00000275832	ARHGAP23	Rho GTPase activating protein 23
chr17	37307957	37307972	16	*	1.21733e+08	0.117001879685761	0.00300915540747772	0.113992724278283	Promoter (<=1kb)	17	37219556	37307902	88347	2	57125	uc002hri.2	-55	ENSG00000161381	PLXDC1	plexin domain containing 1
chr17	37755966	37755967	2	*	0.103593	0.198396116984299	0.00127194374597815	0.19712417323832	Distal Intergenic	17	37760021	37764175	4155	2	4761	uc002hry.3	8208	ENSG00000171532	NEUROD2	neuronal differentiation 2
chr17	41895455	41895465	11	*	3.20176e+08	0.734581283110384	0.985786393337175	-0.25110269517146	Exon (uc002ieh.3/4356, exon 10 of 18)	17	41878167	41909610	31444	2	4356	uc002ieh.3	14145	ENSG00000161647	MPP3	membrane palmitoylated protein 3
chr17	46102794	46102827	34	*	671613	0.128070983659922	0.0022369679364829	0.125834015723439	Downstream (<1kb)	17	46114527	46114613	87	2	406943	uc010wld.1	11786	ENSG00000207947	MIR152	microRNA 152
chr17	60885433	60885433	1	*	5.86094e+08	0.108157259387991	0.00243037855036541	0.105726880837625	Promoter (<=1kb)	17	60778675	60885705	107031	2	162333	uc002jag.4	272	ENSG00000173838	2010-03-01	membrane associated ring-CH-type finger 10
chr17	61678173	61678178	6	*	4.72173e+08	0.120884899984119	0.00188533083413981	0.118999569149979	Promoter (<=1kb)	17	61678231	61685725	7495	1	51204	uc002jbd.3	-53	ENSG00000136463	TACO1	translational activator of cytochrome c oxidase I
chr17	73202024	73202074	51	*	3.27423e+06	0.00257392111318373	0.150181312637063	-0.14760739152388	Promoter (<=1kb)	17	73201597	73231854	30258	1	79902	uc010wrv.1	427	ENSG00000125450	NUP85	nucleoporin 85
chr17	77904092	77904095	4	*	6.87489e+07	0.199751363488809	0.00728304544600034	0.192468318042809	Downstream (2-3kb)	17	77906142	77924656	18515	2	125058	uc002jxg.2	20561	ENSG00000167291	TBC1D16	TBC1 domain family member 16
chr17	79917860	79917892	33	*	1.67981e+08	0.286653496570162	0.00946479085115436	0.276721065097312	Promoter (1-2kb)	17	79910383	79919057	8675	2	147111	uc010wvg.2	1165	ENSG00000185269	NOTUM	notum, palmitoleoyl-protein carboxylesterase
chr18	60985804	60985804	1	*	6.4142e+07	0.125057072232672	0.00118262687231667	0.123874445360356	Promoter (<=1kb)	18	60790579	60986613	196035	2	596	uc002lit.1	809	ENSG00000171791	BCL2	BCL2, apoptosis regulator
chr19	1647621	1647622	2	*	2.23274e+08	0.942704183780472	0.490975359264264	0.451728824516208	Promoter (2-3kb)	19	1609289	1650286	40998	2	6929	uc002ltq.3	2664	ENSG00000071564	TCF3	transcription factor 3
chr19	6110125	6110129	5	*	1.77991e+08	0.679583409025979	0.117885398295746	0.561698010730233	Promoter (<=1kb)	19	5993175	6110664	117490	2	5990	uc002meb.3	535	ENSG00000087903	RFX2	regulatory factor X2
chr19	9435191	9435196	6	*	20544.9	0.000605943630998582	0.115074864066868	-0.114468920435869	Promoter (<=1kb)	19	9435371	9493293	57923	1	100529215	uc002mlj.3	-175	ENSG00000270011	ZNF559-ZNF177	ZNF559-ZNF177 readthrough
chr19	10362660	10362660	1	*	6.63324e+08	0.0203883071338148	0.308543985098509	-0.288155677964695	Promoter (<=1kb)	19	10362640	10370736	8097	1	51073	uc002mno.3	20	ENSG00000105364	MRPL4	mitochondrial ribosomal protein L4
chr19	11925518	11925518	1	*	5.57563e+07	0.00572660717868788	0.208154297290788	-0.2024276901121	Promoter (<=1kb)	19	11925107	11946016	20910	1	126070	uc002msp.1	411	ENSG00000171295	ZNF440	zinc finger protein 440
chr19	16957966	16957972	7	*	122.183	0.80394821737602	0.997259147133358	-0.193310929757338	Intron (uc002new.3/23309, intron 5 of 7)	19	16974146	16991164	17019	1	23309	uc010xpi.1	-16174	ENSG00000127511	SIN3B	SIN3 transcription regulator family member B
chr19	28400996	28400996	1	*	1.4993e+06	0.284388794461766	0.00601025987723217	0.278378534584533	Distal Intergenic	19	28281401	28284848	3448	2	148189	uc002nrx.3	-116148	ENSG00000261824	LINC00662	long intergenic non-protein coding RNA 662
chr19	31040135	31040213	79	*	7.99524e+07	0.688307380031374	0.985318570313825	-0.297011190282452	Exon (uc002nsu.1/9745, exon 4 of 5)	19	30863328	31048965	185638	1	9745	uc010edd.1	176807	ENSG00000198597	ZNF536	zinc finger protein 536
chr19	45656792	45656792	1	*	3.30804e+08	0.0025159095909783	0.114583058831271	-0.112067149240293	Exon (uc010xxi.2/284353, exon 4 of 4)	19	45653008	45663408	10401	2	284353	uc010xxi.2	6616	ENSG00000179846	NKPD1	NTPase KAP family P-loop domain containing 1
chr19	45901549	45901634	86	*	750665	0.174196178145671	0.0029823597799298	0.171213818365741	5' UTR	19	45882892	45896425	13534	2	10848	uc002pbm.3	-5124	ENSG00000104881	PPP1R13L	protein phosphatase 1 regulatory subunit 13 like
chr19	46274186	46274281	96	*	1.44701e+07	0.302110128500187	0.010752869247432	0.291483717861929	Promoter (<=1kb)	19	46272976	46274923	1948	2	1760	uc021uwb.1	642	ENSG00000104936	DMPK	DM1 protein kinase
chr19	58325884	58325905	22	*	1.02082e+06	0.161497936868353	0.00355718007550132	0.158040751277523	Promoter (<=1kb)	19	58318450	58326281	7832	2	79818	uc002qqg.3	376	ENSG00000178935	ZNF552	zinc finger protein 552
chr2	29247625	29247630	6	*	2.05488e+07	0.992371037001958	0.658480555439772	0.333890481562187	Intron (uc010ezl.3/165186, intron 13 of 19)	2	29256297	29270413	14117	1	165186	uc002rms.1	-8667	ENSG00000189350	TOGARAM2	TOG array regulator of axonemal microtubules 2
chr2	38604523	38604523	1	*	43.0467	0.000806122059137613	0.135749360919928	-0.134943238860791	Promoter (<=1kb)	2	38522029	38604432	82404	2	64225	uc002rqs.3	-91	ENSG00000119787	ATL2	atlastin GTPase 2
chr2	38604595	38604608	14	*	1.05317e+08	0.682300479688618	0.154542848748588	0.527085889758627	Promoter (<=1kb)	2	38522029	38604432	82404	2	64225	uc002rqs.3	-163	ENSG00000119787	ATL2	atlastin GTPase 2
chr2	97215991	97216018	28	*	1.30388e+07	0.0177527164365602	0.428264334449506	-0.410511618012945	5' UTR	2	97203616	97218371	14756	1	10865	uc031ron.1	12375	ENSG00000196843	ARID5A	AT-rich interaction domain 5A
chr2	101435839	101435839	1	*	4.54055e+09	0.0087857464334251	0.160096756356837	-0.151311009923412	Promoter (<=1kb)	2	101436613	101613287	176675	1	4862	uc002tap.1	-774	ENSG00000170485	NPAS2	neuronal PAS domain protein 2
chr2	114256971	114256971	1	*	5.46028e+09	0.143715871222849	0.0073132806033192	0.13640259061953	Promoter (<=1kb)	2	114256661	114258727	2067	1	200350	uc002tjw.4	310	ENSG00000184492	FOXD4L1	forkhead box D4 like 1
chr2	119592702	119592718	17	*	5.24164e+07	0.15892337061862	0.00317947858260099	0.155619235661467	Distal Intergenic	2	119599747	119605759	6013	2	2019	uc002tlm.3	13041	ENSG00000163064	EN1	engrailed homeobox 1
chr2	129513315	129513315	1	*	7.31056e+07	0.00419349959246753	0.174276169721801	-0.170082670129333	Distal Intergenic	2	129023054	129076171	53118	2	9394	uc002tpt.4	-437144	ENSG00000136720	HS6ST1	heparan sulfate 6-O-sulfotransferase 1
chr2	220025186	220025187	2	*	296118	0.00584166035992236	0.234130907843995	-0.228289247484072	Promoter (<=1kb)	2	219940046	220025587	85542	2	79840	uc002vjp.4	400	ENSG00000187736	NHEJ1	non-homologous end joining factor 1
chr2	223725816	223725816	1	*	7.56132e+07	0.101690924705139	0.00112264085770281	0.100568283847436	Promoter (<=1kb)	2	223725732	223808119	82388	1	2181	uc002vnj.3	84	ENSG00000123983	ACSL3	acyl-CoA synthetase long chain family member 3
chr2	237078184	237078184	1	*	3.03924e+07	0.00110953691611575	0.126441075832513	-0.125331538916398	Promoter (1-2kb)	2	237074307	237076652	2346	2	2637	uc010zng.1	-1532	ENSG00000168505	GBX2	gastrulation brain homeobox 2
chr2	241279827	241279827	1	*	4.70286e+07	0.432485754159939	0.901816769399323	-0.469331015239384	Distal Intergenic	2	241375115	241407495	32381	1	2817	uc002vyw.4	-95288	ENSG00000063660	GPC1	glypican 1
chr20	2082798	2082798	1	*	1.4963e+08	0.00302441926314112	0.131196356204563	-0.128171936941422	Promoter (<=1kb)	20	2082528	2129198	46671	1	140901	uc002wfw.4	270	ENSG00000125834	STK35	serine/threonine kinase 35
chr20	59696974	59696974	1	*	1.13507e+08	0.997270113418499	0.868620999198319	0.12864911422018	Distal Intergenic	20	59827482	60515673	688192	1	1002	uc002ybn.2	-130508	ENSG00000179242	CDH4	cadherin 4
chr21	27106794	27106829	36	*	3.11447e+08	0.118226787697862	0.00435626426996774	0.113870523427894	Promoter (<=1kb)	21	27107258	27144771	37514	1	2551	uc002ylx.4	-429	ENSG00000154727	GABPA	GA binding protein transcription factor alpha subunit
chr21	43299063	43299063	1	*	89.787	0.000657066226648277	0.149360735702909	-0.148703669476261	Promoter (<=1kb)	21	43218385	43299591	81207	2	63977	uc002yzo.3	528	ENSG00000141956	PRDM15	PR/SET domain 15
chr21	47062386	47062386	1	*	1334.83	0.000558467693200676	0.128728837845855	-0.128170370152655	Promoter (1-2kb)	21	47063683	47355618	291936	1	54039	uc010gqb.3	-1297	ENSG00000183570	PCBP3	poly(rC) binding protein 3
chr22	29169145	29169145	1	*	2.65775e+08	0.127440937047707	0.00369613027953452	0.123744806768172	Promoter (<=1kb)	22	29169127	29185283	16157	1	150275	uc011akk.2	18	ENSG00000159873	CCDC117	coiled-coil domain containing 117
chr22	34316313	34316313	1	*	1.94681e+08	0.639321351076113	0.100706495683583	0.53861485539253	Promoter (<=1kb)	22	33669062	34316416	647355	2	9215	uc003and.4	103	ENSG00000133424	LARGE1	LARGE xylosyl- and glucuronyltransferase 1
chr22	37957882	37957882	1	*	1.16437e+09	0.154984018647018	0.00837421374929714	0.146609804897721	Promoter (1-2kb)	22	37956471	37965410	8940	1	11135	uc003asz.4	1411	ENSG00000128283	CDC42EP1	CDC42 effector protein 1
chr22	43897509	43897509	1	*	1.93176e+08	0.798612696883808	0.991615989582045	-0.193003292698238	Intron (uc011apv.2/758, intron 5 of 6)	22	43912134	43932485	20352	1	100874197	uc031rxy.1	-14625		EFCAB6-AS1	EFCAB6 antisense RNA 1
chr22	49766936	49766993	58	*	2.41366e+07	0.990548117467296	0.79891986537803	0.191628252089267	Distal Intergenic	22	50013290	50051190	37901	2	348645	uc003bit.3	284197	ENSG00000188511	C22orf34	chromosome 22 open reading frame 34
chr3	238553	238556	4	*	6.81236e+06	0.304445766128255	0.00867045029091744	0.295775315837338	Promoter (<=1kb)	3	238279	451097	212819	1	10752	uc003bou.3	274	ENSG00000134121	CHL1	cell adhesion molecule L1 like
chr3	38691467	38691470	4	*	0.000251758370169791	0.27589559367326	0.0233603275764049	0.252535266096855	Promoter (<=1kb)	3	38589553	38691164	101612	2	6331	uc021wvv.1	-303	ENSG00000183873	SCN5A	sodium voltage-gated channel alpha subunit 5
chr3	43021225	43021240	16	*	3.56932e+09	0.00243817217596086	0.117079821713011	-0.11464164953705	Promoter (<=1kb)	3	43020805	43095766	74962	1	729085	uc010hih.3	420	ENSG00000144649	FAM198A	family with sequence similarity 198 member A
chr3	46887824	46887833	10	*	2816.25	0.00145092747147067	0.120914371198749	-0.119463443727278	Distal Intergenic	3	46871894	46875585	3692	2	339906	uc011bap.2	-12239	ENSG00000178055	PRSS42	protease, serine 42
chr3	55515574	55515574	1	*	2.2829e+07	0.1705823381043	0.00477246398090692	0.165809874123393	Promoter (<=1kb)	3	55499743	55515426	15684	2	7474	uc010hmw.4	-148	ENSG00000114251	WNT5A	Wnt family member 5A
chr3	126747094	126747094	1	*	1.16594e+06	0.792662908755314	0.995078575327078	-0.202415666571764	Promoter (1-2kb)	3	126745228	126756235	11008	1	5361	uc003ejh.3	1866	ENSG00000114554	PLXNA1	plexin A1
chr3	128997635	128997641	7	*	8.64774e+09	0.0164303555178412	0.25510230614805	-0.238671950630208	Promoter (<=1kb)	3	128997684	129024135	26452	1	56941	uc003elt.3	-43	ENSG00000183624	HMCES	5-hydroxymethylcytosine (hmC) binding, ES cell-specific
chr3	179371133	179371160	28	*	3.47991e+07	0.716166809599987	0.148015433394476	0.568151376205511	Promoter (<=1kb)	3	179370933	179507189	136257	1	8975	uc003fkh.3	200	ENSG00000058056	USP13	ubiquitin specific peptidase 13
chr4	41749648	41749655	8	*	1.85874e+08	0.00445843498067922	0.216253330062754	-0.211794895082075	Promoter (1-2kb)	4	41746099	41750987	4889	2	8929	uc003gwf.4	1332	ENSG00000109132	PHOX2B	paired like homeobox 2b
chr4	95581208	95581208	1	*	743.152	0.998208061706175	0.833815682092752	0.164392379613423	Intron (uc003hth.4/10611, intron 11 of 12)	4	95505552	95589378	83827	1	10611	uc003htl.4	75656	ENSG00000163110	PDLIM5	PDZ and LIM domain 5
chr4	103422391	103422437	47	*	962665	0.00226146160791645	0.140451350954086	-0.138245976210866	Promoter (<=1kb)	4	103422486	103538459	115974	1	4790	uc011cep.2	-49	ENSG00000109320	NFKB1	nuclear factor kappa B subunit 1
chr4	103422912	103422912	1	*	9.92578e+07	0.00178071192645241	0.105492179083252	-0.103711467156799	Promoter (<=1kb)	4	103422486	103538459	115974	1	4790	uc011ceq.2	426	ENSG00000109320	NFKB1	nuclear factor kappa B subunit 1
chr4	122871428	122871443	16	*	4.00848e+08	0.0574106915360325	0.471402586441476	-0.413991894905444	Promoter (1-2kb)	4	122800183	122872909	72727	2	7222	uc003ieg.2	1466	ENSG00000138741	TRPC3	transient receptor potential cation channel subfamily C member 3
chr4	143767847	143767861	15	*	1.90415e+06	0.0023192358382542	0.130335309626891	-0.128483047835575	Promoter (<=1kb)	4	142949182	143767604	818423	2	8821	uc003iix.4	-243	ENSG00000109452	INPP4B	inositol polyphosphate-4-phosphatase type II B
chr4	152283426	152283475	50	*	845322	0.00353940786300125	0.161661385409719	-0.158121977546717	Distal Intergenic	4	152330398	152584784	254387	1	729830	uc003imj.2	-46923	ENSG00000164142	FAM160A1	family with sequence similarity 160 member A1
chr4	174450463	174450463	1	*	3.86472e+07	0.102804894576525	0.00197109595779908	0.100833798618726	Promoter (<=1kb)	4	174447652	174450530	2879	2	9464	uc003itg.1	67	ENSG00000164107	HAND2	heart and neural crest derivatives expressed 2
chr5	421486	421507	22	*	4.21609e+08	0.135861737248442	0.00356207199350618	0.132299665254936	Promoter (<=1kb)	5	421035	438405	17371	1	57491	uc003jay.3	451	ENSG00000063438	AHRR	aryl-hydrocarbon receptor repressor
chr5	43044676	43044676	1	*	1.20273e+09	0.0166469994102581	0.231078887024594	-0.214431887614335	Promoter (2-3kb)	5	43042236	43045370	3135	1	153684	uc003jni.2	2440	ENSG00000215068	LOC153684	uncharacterized LOC153684
chr5	60140018	60140018	1	*	0.000323766012110894	0.00222937481894877	0.104541289853881	-0.102311915034932	Promoter (<=1kb)	5	60047616	60140101	92486	2	79993	uc003jsi.4	83	ENSG00000164181	ELOVL7	ELOVL fatty acid elongase 7
chr5	61708440	61708446	7	*	8.3365e+08	0.0432194006005012	0.44866943053266	-0.405450029932159	Promoter (<=1kb)	5	61708573	61924416	215844	1	51194	uc003jtc.3	-127	ENSG00000086200	IPO11	importin 11
chr5	61708570	61708592	23	*	2.08277e+07	0.00565794601750662	0.274645004712272	-0.268987058694766	Promoter (<=1kb)	5	61708573	61924416	215844	1	51194	uc003jtc.3	0	ENSG00000086200	IPO11	importin 11
chr5	74062583	74062623	41	*	88511.1	0.024609832927533	0.481372562786498	-0.456541203027334	Promoter (<=1kb)	5	74062816	74072737	9922	1	10412	uc003kdk.2	-193	ENSG00000164346	NSA2	NSA2, ribosome biogenesis homolog
chr5	95296370	95296391	22	*	7.00697e+07	0.266768820950168	0.0110086112177508	0.255760209732417	Promoter (1-2kb)	5	95220802	95297775	76974	2	22936	uc003klr.4	1384	ENSG00000118985	ELL2	elongation factor for RNA polymerase II 2
chr5	132387674	132387674	1	*	2.28867e+08	0.0097642392533496	0.22014206197595	-0.2103778227226	Promoter (<=1kb)	5	132387662	132440709	53048	1	3308	uc003kyj.3	12	ENSG00000170606	HSPA4	heat shock protein family A (Hsp70) member 4
chr5	171434078	171434078	1	*	2.13164e+08	0.116929785339244	0.00291175691061364	0.114018028428631	Promoter (<=1kb)	5	171288556	171433877	145322	2	23291	uc003mbn.1	-201	ENSG00000072803	FBXW11	F-box and WD repeat domain containing 11
chr5	180046215	180046226	12	*	7.49686e+07	0.158220534387124	0.00296970118960704	0.155250833197517	Intron (uc003mlz.4/2324, intron 19 of 29)	5	180046427	180056427	10001	2	2324	uc003mmb.1	10201	ENSG00000037280	FLT4	fms related tyrosine kinase 4
chr5	180650678	180650678	1	*	27665.4	0.147486068117322	0.00276141648202522	0.144724651635297	Promoter (<=1kb)	5	180650263	180662808	12546	1	90933	uc003mnf.2	415	ENSG00000146063	TRIM41	tripartite motif containing 41
chr6	7389718	7389727	10	*	6.54333e+07	0.00619727811588112	0.263765466614639	-0.257568188498758	Promoter (<=1kb)	6	7326887	7389942	63056	2	285782	uc003mxj.3	215	ENSG00000164304	CAGE1	cancer antigen 1
chr6	39197140	39197140	1	*	1.9279e+08	0.00210743376619558	0.155751397045442	-0.153643963279246	Promoter (<=1kb)	6	39156747	39197251	40505	2	8645	uc003oon.3	111	ENSG00000164626	KCNK5	potassium two pore domain channel subfamily K member 5
chr6	42072034	42072034	1	*	1.95197e+07	0.1779534794333	0.00397921088341229	0.173974268549887	Intron (uc003orw.2/647024, intron 4 of 4)	6	42068857	42110715	41859	2	647024	uc003orw.2	38681	ENSG00000188112	C6orf132	chromosome 6 open reading frame 132
chr6	42101949	42101950	2	*	4.03963	0.515990401061249	0.977385374504501	-0.461394973443251	Intron (uc003orw.2/647024, intron 1 of 4)	6	42068857	42110715	41859	2	647024	uc003orw.2	8765	ENSG00000188112	C6orf132	chromosome 6 open reading frame 132
chr6	42146004	42146011	8	*	1.22101e+06	0.203504227162593	0.0047381938862467	0.198766033276346	Intron (uc003orx.3/2978, intron 3 of 5)	6	42151022	42162694	11673	2	2979	uc003orz.3	16683	ENSG00000112599	GUCA1B	guanylate cyclase activator 1B
chr6	43543326	43543346	21	*	7.58298e+07	0.210382885058759	0.00765186247348661	0.202731022585273	Promoter (<=1kb)	6	43490068	43543812	53745	2	57510	uc003ovp.3	466	ENSG00000124571	XPO5	exportin 5
chr6	50683018	50683018	1	*	912619	0.0153372532107711	0.303941246776126	-0.288603993565355	Promoter (1-2kb)	6	50681257	50740746	59490	1	83741	uc011dwt.2	1761	ENSG00000008197	TFAP2D	transcription factor AP-2 delta
chr6	87861718	87861731	14	*	25271.4	0.00147675699064424	0.127631432948436	-0.126154675957792	Promoter (<=1kb)	6	87862551	87880081	17531	1	23036	uc003plk.3	-820	ENSG00000188994	ZNF292	zinc finger protein 292
chr6	89791691	89791695	5	*	8.57395e+07	0.133714104193468	0.00437307392009058	0.129341030273377	Promoter (<=1kb)	6	89791555	89794879	3325	1	10957	uc003pmx.3	136	ENSG00000146278	PNRC1	proline rich nuclear receptor coactivator 1
chr6	99395754	99395760	7	*	536881	0.00177594280183093	0.14347714873085	-0.141701205929019	Promoter (<=1kb)	6	99321601	99395849	74249	2	26235	uc003ppf.1	89	ENSG00000112234	FBXL4	F-box and leucine rich repeat protein 4
chr6	108439218	108439218	1	*	4.83315e+07	0.01957305099975	0.298545390915207	-0.278972339915457	Distal Intergenic	6	108362613	108395941	33329	2	28962	uc003psd.3	-43277	ENSG00000081087	OSTM1	osteopetrosis associated transmembrane protein 1
chr6	131456911	131456916	6	*	2.27635e+07	0.113540218975296	0.000861093575366341	0.11267912539993	Promoter (<=1kb)	6	131456826	131604675	147850	1	9465	uc003qck.4	85	ENSG00000118507	AKAP7	A-kinase anchoring protein 7
chr7	2705046	2705051	6	*	1.53543e+09	0.00682973899785492	0.150593467993758	-0.143763728995903	Distal Intergenic	7	2719163	2755069	35907	1	155185	uc003smr.1	-14112	ENSG00000174945	AMZ1	archaelysin family metallopeptidase 1
chr7	11097248	11097253	6	*	1.86414e+06	0.669165085451952	0.990526888389779	-0.321361802937827	Intron (uc003sry.2/9678, intron 14 of 16)	7	11148514	11209250	60737	1	9678	uc003ssa.3	-51261	ENSG00000106443	PHF14	PHD finger protein 14
chr7	30811021	30811043	23	*	16057.2	0.00349486530367957	0.19026181214608	-0.186862305325103	Promoter (<=1kb)	7	30811033	30932002	120970	1	84182	uc003tbt.3	0	ENSG00000106125	MINDY4	MINDY lysine 48 deubiquitinase 4
chr7	35077617	35077683	67	*	6.30027e+06	0.00534116857292413	0.182231637309804	-0.177341912354521	Promoter (<=1kb)	7	34968493	35077653	109161	2	23333	uc003tem.4	0	ENSG00000173852	DPY19L1	dpy-19 like C-mannosyltransferase 1
chr7	35298095	35298095	1	*	508980	0.00174259278772138	0.139382367482158	-0.137639774694437	Distal Intergenic	7	35242042	35293711	51670	2	57057	uc011kas.2	-4384	ENSG00000164532	TBX20	T-box 20
chr7	77648874	77648912	39	*	77774.6	0.000981577208396908	0.129158300770252	-0.128360973192868	Exon (uc003ugx.3/9863, exon 22 of 22)	7	77538110	77569776	31667	1	57157	uc010ldw.2	110764	ENSG00000006576	PHTF2	putative homeodomain transcription factor 2
chr7	101129798	101129802	5	*	9350.73	0.99550255618755	0.766314740414044	0.229187815773506	Intron (uc003uyo.1/136227, intron 3 of 12)	7	101006122	101202304	196183	1	136227	uc031syp.1	123676	ENSG00000160963	COL26A1	collagen type XXVI alpha 1 chain
chr7	104581780	104581786	7	*	4.52206e+08	0.455814500546736	0.87084736284372	-0.415032862296984	Exon (uc003vci.3/uc003vci.3, exon 1 of 2)	7	104535075	104567092	32018	2	723809	uc003vch.1	-14688	ENSG00000225329	LHFPL3-AS2	LHFPL3 antisense RNA 2
chr7	129420422	129420441	20	*	1.74308e+09	0.224839795893744	0.00800780403594002	0.216831991857804	Distal Intergenic	7	129414745	129414854	110	2	406959	uc003vpd.2	-5568	ENSG00000207691	MIR183	microRNA 183
chr7	130132791	130132823	33	*	6.02571e+08	0.424461530040055	0.0349089606194236	0.389552569420631	Promoter (<=1kb)	7	130131899	130146138	14240	1	4232	uc011kph.2	892	ENSG00000106484	MEST	mesoderm specific transcript
chr7	132261931	132261931	1	*	3.43464e+08	0.00231216511869596	0.151120325485239	-0.148808160366543	Promoter (<=1kb)	7	132068247	132261323	193077	2	91584	uc003vrc.2	-608	ENSG00000221866	PLXNA4	plexin A4
chr8	12809688	12809716	29	*	7.91307e+07	0.151168113523363	0.0039148333587629	0.1472532801646	Intron (uc011kxw.2/57604, intron 2 of 5)	8	12803183	12887284	84102	1	57604	uc010lsq.3	6505	ENSG00000250305	KIAA1456	KIAA1456
chr8	23399191	23399191	1	*	867052	0.455711792097515	0.954612702393095	-0.49890091029558	Intron (uc003xdn.1/51312, intron 1 of 1)	8	23386363	23430063	43701	1	51312	uc003xdp.3	12828	ENSG00000147454	SLC25A37	solute carrier family 25 member 37
chr8	38241174	38241174	1	*	6.36211e+07	0.00478606412879551	0.236163360534357	-0.231377296405561	Promoter (1-2kb)	8	38173935	38239790	65856	2	54904	uc003xlj.3	-1384	ENSG00000147548	NSD3	nuclear receptor binding SET domain protein 3
chr8	142230970	142230970	1	*	2.15456e+08	0.77554813627709	0.993021082225691	-0.217472945948601	Intron (uc003ywc.1/57210, intron 2 of 6)	8	142217274	142238673	21400	2	57210	uc003ywc.1	7703	ENSG00000022567	SLC45A4	solute carrier family 45 member 4
chr8	143051262	143051279	18	*	608.351	0.998209401625685	0.869310597357412	0.128898804268273	Distal Intergenic	8	143257700	143257779	80	1	100616268	uc022bbz.1	-206421	ENSG00000265247	MIR4472-1	microRNA 4472-1
chr8	143877018	143877024	7	*	6.49457e+07	0.935447330563766	0.542969624327884	0.392477706235882	Distal Intergenic	8	143866298	143868008	1711	2	8581	uc003yxf.1	-9010	ENSG00000167656	LY6D	lymphocyte antigen 6 family member D
chr9	34810228	34810228	1	*	281589	0.14110410141365	0.00240289249840138	0.138701208915249	Distal Intergenic	9	34830264	34838583	8320	2	389715	uc003zvp.4	28355		FAM205BP	transmembrane protein C9orf144B pseudogene
chr9	72435859	72435859	1	*	0.955701	0.149691053855653	0.000541604990770111	0.149149448864883	Promoter (<=1kb)	9	72435731	72521148	85418	1	138255	uc011lrx.2	128	ENSG00000204711	C9orf135	chromosome 9 open reading frame 135
chr9	96623154	96623154	1	*	1.67073e+08	0.0520757206888154	0.4669360620596	-0.414860341370784	Distal Intergenic	9	96581639	96581703	65	1	100422927	uc022bkd.1	41515	ENSG00000265347	MIR4291	microRNA 4291
chr9	100746551	100746551	1	*	1.07338e+08	0.00224293107486711	0.13955415927518	-0.137311228200313	Promoter (1-2kb)	9	100745489	100778224	32736	1	10541	uc004aya.3	1062	ENSG00000136938	ANP32B	acidic nuclear phosphoprotein 32 family member B
chr9	107978032	107978037	6	*	2.28484e+07	0.626208083497806	0.971714877698115	-0.345506794200309	Distal Intergenic	9	108006929	108153682	146754	1	23446	uc004bcn.3	-28892	ENSG00000070214	SLC44A1	solute carrier family 44 member 1
chr9	133616767	133616767	1	*	2659.31	0.86838290059341	0.997898442473268	-0.129515541879859	Intron (uc004bzv.3/25, intron 1 of 10)	9	133589268	133763062	173795	1	25	uc004bzv.3	27499	ENSG00000097007	ABL1	ABL proto-oncogene 1, non-receptor tyrosine kinase
chr9	135127959	135128001	43	*	4.55634e+08	0.419388525560386	0.891732578376758	-0.472344052816373	Distal Intergenic	9	135136827	135205886	69060	2	23064	uc004cbj.3	77885	ENSG00000107290	SETX	senataxin
chr9	139439082	139439082	1	*	47067.8	0.177906430602379	0.00143955247330171	0.176466878129078	Promoter (1-2kb)	9	139388896	139440238	51343	2	4851	uc004chz.3	1156	ENSG00000148400	NOTCH1	notch 1
chr9	141045017	141045034	18	*	12328.6	0.0100623985622035	0.298394326377319	-0.288331927815115	Promoter (<=1kb)	9	141044565	141071885	27321	1	643224	uc010ncq.3	452		TUBBP5	tubulin beta pseudogene 5
chrX	9983147	9983147	1	*	14251.9	0.00064127723055172	0.119010142174813	-0.118368864944261	Promoter (<=1kb)	23	9983795	10112518	128724	1	55841	uc004csx.4	-648	ENSG00000047644	WWC3	WWC family member 3
chrX	25020939	25020939	1	*	2.16209e+07	0.00974991535357589	0.221189493069668	-0.211439577716092	Downstream (<1kb)	23	25021813	25034065	12253	2	170302	uc004dbp.4	13126	ENSG00000004848	ARX	aristaless related homeobox
chrX	54556906	54556923	18	*	659171	0.0778761211361078	0.587603795208472	-0.513466804680223	Promoter (<=1kb)	23	54556644	54593720	37077	1	54552	uc022bxi.1	262	ENSG00000130119	GNL3L	G protein nucleolar 3 like
chrX	123084883	123084883	1	*	467611	0.826306043375167	0.998200760140104	-0.171894716764937	Distal Intergenic	23	123094475	123236505	142031	1	10735	uc004etz.4	-9592	ENSG00000101972	STAG2	stromal antigen 2
chrY	9384788	9384795	8	*	5.11768e+06	0.129439307381642	0.00189089802257031	0.127548409359071	Distal Intergenic	24	9365489	9368285	2797	1	728137	uc004fsf.3	19299	ENSG00000228927	TSPY3	testis specific protein, Y-linked 3
chrY	21154942	21154942	1	*	3.96835e+07	0.0014552528726211	0.103422097891525	-0.101966845018904	Promoter (<=1kb)	24	21152526	21154705	2180	2	100133941	uc004ftz.1	-237	ENSG00000272398	CD24	CD24 molecule
