# Supplementary material for: Endurance training remodels sperm-borne small RNA expression and methylation at neurological gene hotspots
Source: Clin Epigenetics. 2018 Jan 25;10:12. doi: 10.1186/s13148-018-0446-7 (PMC5785820; doi:10.1186/s13148-018-0446-7)
Supplement: Supplementary file 9 — Gene ontology analysis of gene located at proximity of the Trained (S6) or the Detrained (S7) DMRs. GO: Gene ontology term. FDR: False Discovery Rate. (ZIP 61 kb) [file 13148_2018_446_MOESM9_ESM.zip]

Archive with 2 entries (2 files):
- S7 Table.xlsx
- S8 Table.xlsx
