# Supplementary material for: Endurance training remodels sperm-borne small RNA expression and methylation at neurological gene hotspots
Source: Clin Epigenetics. 2018 Jan 25;10:12. doi: 10.1186/s13148-018-0446-7 (PMC5785820; doi:10.1186/s13148-018-0446-7)
Supplement: Supplementary file 9 — Gene ontology analysis of gene located at proximity of the Trained (S6) or the Detrained (S7) DMRs. GO: Gene ontology term. FDR: False Discovery Rate. (ZIP 61 kb) [file 13148_2018_446_MOESM9_ESM.zip › S7 Table.xlsx]

## Sheet: FDR 10%
GO term	Description	P-value	FDR q-value	Enrichment
GO:0048485	sympathetic nervous system development	3.19e-05	0.427	20.24
GO:0048483	autonomic nervous system development	4.3e-05	0.288	36.43
GO:0045664	regulation of neuron differentiation	7.66e-05	0.342	2.63
GO:0048841	regulation of axon extension involved in axon guidance	0.000139	0.464	9.79
GO:0045595	regulation of cell differentiation	0.000165	0.443	1.9
GO:0048538	thymus development	0.000189	0.421	9.2
GO:0021785	branchiomotor neuron axon guidance	0.000232	0.444	22.77
GO:0050920	regulation of chemotaxis	0.00025	0.417	4.3
GO:1902667	regulation of axon guidance	0.000251	0.373	8.67
GO:1900169	regulation of glucocorticoid mediated signaling pathway	0.00027	0.361	60.71
GO:0002326	B cell lineage commitment	0.00027	0.328	60.71
GO:0021934	hindbrain tangential cell migration	0.00027	0.301	60.71
GO:1902287	semaphorin-plexin signaling pathway involved in axon guidance	0.000344	0.354	20.24
GO:0007411	axon guidance	0.000467	0.446	3.61
GO:1902285	semaphorin-plexin signaling pathway involved in neuron projection guidance	0.000486	0.433	18.21
GO:0008045	motor neuron axon guidance	0.000496	0.414	10.56
GO:0097485	neuron projection guidance	0.000513	0.403	3.57
GO:0051147	regulation of muscle cell differentiation	0.000522	0.388	4.34
GO:0051960	regulation of nervous system development	0.000545	0.384	2.16
GO:0050767	regulation of neurogenesis	0.000768	0.514	2.21
GO:0061643	chemorepulsion of axon	0.000801	0.51	40.48
GO:0030030	cell projection organization	0.000803	0.488	2.2
GO:0043547	positive regulation of GTPase activity	0.000862	0.501	2.31
GO:0071363	cellular response to growth factor stimulus	0.000871	0.485	3.34
