# Supplementary material for: Endurance training remodels sperm-borne small RNA expression and methylation at neurological gene hotspots
Source: Clin Epigenetics. 2018 Jan 25;10:12. doi: 10.1186/s13148-018-0446-7 (PMC5785820; doi:10.1186/s13148-018-0446-7)
Supplement: Supplementary file 9 — Gene ontology analysis of gene located at proximity of the Trained (S6) or the Detrained (S7) DMRs. GO: Gene ontology term. FDR: False Discovery Rate. (ZIP 61 kb) [file 13148_2018_446_MOESM9_ESM.zip › S8 Table.xlsx]

## Sheet: FDR 5%
GO term	Description	P-value	FDR q-value
GO:0048485	sympathetic nervous system development	9.56E-06	1.39E-01
GO:0048483	autonomic nervous system development	1.31E-05	9.50E-02
GO:0007411	axon guidance	1.60E-05	7.72E-02
GO:0097485	neuron projection guidance	1.75E-05	6.35E-02
GO:0048841	regulation of axon extension involved in axon guidance	1.79E-05	5.21E-02
GO:0003180	aortic valve morphogenesis	2.60E-05	6.28E-02
GO:0021785	branchiomotor neuron axon guidance	2.60E-05	5.38E-02
GO:0048538	thymus development	3.35E-05	6.07E-02
GO:0008045	motor neuron axon guidance	4.92E-05	7.93E-02
GO:1902667	regulation of axon guidance	6.10E-05	8.85E-02
