# Supplementary material for: Endurance training remodels sperm-borne small RNA expression and methylation at neurological gene hotspots
Source: Clin Epigenetics. 2018 Jan 25;10:12. doi: 10.1186/s13148-018-0446-7 (PMC5785820; doi:10.1186/s13148-018-0446-7)
Supplement: Supplementary file 11 — Overview of sequencing results. Number of reads sequenced, number of reads aligned, mapping rate and number of unique aligned reads for the sRNA and RRBS experiment. (XLSX 52 kb) [file 13148_2018_446_MOESM11_ESM.xlsx]

## Sheet: sRNA
Sample	Reads	Aligned	MappingRate	UniqueAligned
11_1_1	31906163	13165440	0.41263	2687291
11_1_2	19068494	8949821	0.469351	1931938
11_1_3	24859206	9713534	0.390742	2470873
17_2_1	33277232	18264665	0.548864	3116997
17_2_2	34317334	25866158	0.753734	4336502
7_1_1	28470417	14602265	0.512893	3050674
7_1_2	33394751	17368698	0.520103	2987390
7_1_3	38264415	13478654	0.35225	3481340
15_1_1	36938594	10893282	0.294903	2721640
15_1_2	22488563	11321837	0.503449	2056315
15_1_3	19523157	9671251	0.495373	2329281
18_2_1	29181785	15882484	0.54426	3257708
18_2_2	32960053	24736178	0.75049	4155395
20_2_1	43794598	17381241	0.396881	3870713
20_2_2	39731503	13631356	0.343087	3449535
20_2_3	37874017	13550416	0.357776	3237778
24_2_1	33752392	13322656	0.394717	3031548
24_2_2	18305760	14088442	0.769618	2410818
25_2_1	39863431	16654648	0.417793	3396591
25_2_2	32773636	19047209	0.581175	2347685
25_2_3	44263357	17634794	0.398406	4025298
27_2_1	28460928	11663890	0.409821	2885608
27_2_2	16868672	6578623	0.389991	1728106
27_2_3	16436619	4877154	0.296725	1279370

## Sheet: RRBS
Sample	MappingRate	Reads	Aligned	UniqueAligned
11_1_1	0.522	14793171	7726265	2067053
11_1_2	0.531	10718415	5691115	1685638
11_1_3	0.476	13706041	6525991	1815029
14_1_1	0.541	10787740	5831794	1625895
14_1_2	0.566	13674633	7746151	2194687
14_1_3	0.545	11713604	6386768	1799374
15_1_1	0.582	6983122	4062239	1371253
15_1_2	0.548	7015095	3842159	1225901
15_1_3	0.482	11994697	5777130	1794285
16_1_1	0.463	19180760	8884863	2302753
16_1_2	0.48	12696365	6096484	1940887
16_1_3	0.462	6720769	3107296	1160460
5_1_1	0.545	12150486	6620019	1915200
5_1_2	0.54	7243731	3914620	1390410
5_1_3	0.544	11669083	6347877	1894339
7_1_1	0.573	6147935	3524278	1235564
7_1_2	0.504	12485050	6293827	1864166
7_1_3	0.54	9728673	5254057	1667535
8_1_1	0.555	7535227	4183285	1381856
8_1_2	0.554	10329013	5726583	1672306
8_1_3	0.494	20390518	10067105	2645707
9_1_1	0.518	22398777	11613019	3014324
9_1_2	0.46	12779838	5874693	1829790
9_1_3	0.516	9528350	4913965	2070585
17_2_1	0.552	176677	97591	90252
17_2_2	0.641	8916452	5713659	2913960
17_2_3	0.677	9514506	6443257	2984615
18_2_1	0.628	11905904	7474566	3280607
18_2_2	0.69	4029425	2780268	1704464
18_2_3	0.695	10789683	7502950	3494558
24_2_1	0.676	14582034	9855438	4059331
24_2_2	0.624	11810290	7366297	3516631
24_2_3	0.599	19031675	11406187	4854610
27_2_1	0.568	9825449	5577300	3019778
27_2_2	0.616	9097702	5600109	2734620
27_2_3	0.614	4323927	2655303	1621620
