# Supplementary material for: Endurance training remodels sperm-borne small RNA expression and methylation at neurological gene hotspots
Source: Clin Epigenetics. 2018 Jan 25;10:12. doi: 10.1186/s13148-018-0446-7 (PMC5785820; doi:10.1186/s13148-018-0446-7)
Supplement: Supplementary file 12 — Detailled DNA methylation results at Differentially Methylated Regions. Sequencing counts are indicated at each CpG for every participants. (XLSX 149 kb) [file 13148_2018_446_MOESM12_ESM.xlsx]

## Sheet: untrained_vs_trained
1_11	2_11	3_11	1_14	2_14	3_14	1_15	2_15	3_15	1_16	2_16	3_16	1_17	2_17	3_17	1_18	2_18	3_18	1_24	2_24	3_24	1_27	2_27	3_27	1_5	2_5	3_5	1_7	2_7	3_7	1_8	2_8	3_8	1_9	2_9	3_9	cluster	seqnames	start	end
0	0	0	0	0.176470588235294	0	0	0.384615384615385	0	0	0	0.214285714285714	0	0	0	0	#NUM!	0	0	0	0	0	0.142857142857143	0	0	0	0	0	0	0	0	0	0	0	0.000694444444444444	0	chr6_391	chr6	7389718	7389718
0	0	0	0	0.176470588235294	0	0	0.384615384615385	0	0	0	0.214285714285714	0	0	0	0	#NUM!	0	0	0	0	0	0	0	0	0	0	0	0	0	0	0	0	0	0.000694444444444444	0	chr6_391	chr6	7389720	7389720
0	0	0.0476190476190476	0	0.176470588235294	0	0	0.0769230769230769	0	0	0	0	0	0	0	0	#NUM!	0	0	0	0	0	0	0	0	0	0	0	0	0	0	0	0	0	0.000694444444444444	0	chr6_391	chr6	7389727	7389727
0	0	0	0	0	0	0	0	0	0	0	0.166666666666667	#NUM!	#NUM!	0	0	0	0	0	0	0	0	0	#NUM!	0	#NUM!	#NUM!	#NUM!	0	0	0	0	0	0	1	0	chr6_1507	chr6	39197140	39197140
0	0	0	0	0.333333333333333	0.00347222222222222	#NUM!	0	0	0	0	0	#NUM!	#NUM!	#NUM!	#NUM!	#NUM!	0	#NUM!	#NUM!	#NUM!	0	#NUM!	#NUM!	0	0	0	1	0	0	0	0	0	0.235294117647059	0	0	chr6_1658	chr6	42072034	42072034
1	1	#NUM!	1	1	1	1	0	1	1	#NUM!	1	#NUM!	1	1	1	#NUM!	1	1	1	1	1	1	1	1	1	1	#NUM!	1	1	#NUM!	1	#NUM!	1	1	#NUM!	chr6_1664	chr6	42101949	42101949
1	1	1	1	1	1	1	1	0.666666666666667	0.888888888888889	1	1	#NUM!	1	1	1	1	1	1	1	1	1	1	1	1	1	1	1	1	1	1	1	1	1	1	1	chr6_1664	chr6	42101950	42101950
0.0555555555555556	0	0	0	0	0	0	0	0	0	0	0.153846153846154	#NUM!	0	0	0	0	0	0	0	0	0	0	0	0	0	0	0	0	0.0833333333333333	0	0	0	0	0	0	chr6_1669	chr6	42146004	42146004
0	0	0	0	0	0	0	0	0	0	0	0	#NUM!	0	0	0	0	0	0	0	0	0	0	0	0	0	0	0	0	0.0833333333333333	0	0	0	0.0526315789473684	0	0	chr6_1669	chr6	42146011	42146011
0	0	0	0	0.142857142857143	0	0	0	0	0	0	0	#NUM!	0	0	0	0	0	0.0384615384615385	0.000694444444444444	0.0882352941176471	0.00138888888888889	0	0	0	0	0	0	0	0	0	0	0	0	0	0	chr6_1805	chr6	43543326	43543326
0.00138888888888889	0	0	0	0	0	0	0	0	0	0	0	#NUM!	0	0	0	0	0	0	0	0	#NUM!	0	0	0	0	0	0	0	0	0	0	0	0	0	0	chr6_1805	chr6	43543327	43543327
0	0	0	0	0	0	0	0	0	0	0	0	#NUM!	0	0	0	0	0	0.0384615384615385	0.000694444444444444	0.0882352941176471	0.00138888888888889	0	0	0	0	0	0	0	0	0	0	0	0	0	0	chr6_1805	chr6	43543329	43543329
0.00138888888888889	0	0	0	0	0	0	0	0	0	0	0	#NUM!	0	0	0	0	0	0	0	0.166666666666667	#NUM!	0	0	0	0	0	0	0	0	0	0	0	0	0	0	chr6_1805	chr6	43543330	43543330
0.00138888888888889	0	0	0	0	0	0	0	0	0	0	0	#NUM!	0	0	0	0	0	0	0	0.166666666666667	#NUM!	0	0	0	0	0	0	0	0	0	0	0	0	0	0	chr6_1805	chr6	43543344	43543344
0.00138888888888889	0	0	0	0	0	0	0	0	0	0	0	#NUM!	0	0	0	0	0	0	0	0.166666666666667	#NUM!	0	0	0	0	0	0	0	0	0	0	0	0	0	0	chr6_1805	chr6	43543346	43543346
0	0	0	0	0	0	0	0	0	0	0	0	0	#NUM!	0	0	0	0	0	0	0	0.142857142857143	1	#NUM!	0	0	0	0	0	0	0	#NUM!	0	0	0	0	chr6_1964	chr6	50683018	50683018
0	0	0	0	0.0476190476190476	0	0	0	0.0868055555555556	0.032258064516129	0	0	#NUM!	0	0	0	0	0	0	0.142857142857143	0	0	0	0	0	0	0	0	0	0	0	0	0	0	0	0	chr6_2405	chr6	87861718	87861718
0	0	0	0	0.0476190476190476	0	0	0	0.0868055555555556	0.032258064516129	0	0	#NUM!	0	0	0	0	0	0	0.142857142857143	0	0	0	0	0	0	0	0	0	0	0	0	0	0	0	0	chr6_2405	chr6	87861721	87861721
0	0	0	0	0.0476190476190476	0	0	0	0.0868055555555556	0.032258064516129	0	0	#NUM!	0	0	0	0	0	0	0.142857142857143	0	0	0	0	0	0	0	0	0	0	0	0	0	0	0	0	chr6_2405	chr6	87861728	87861728
0	0	0	0	0.285714285714286	0	0	0	0.333333333333333	0.0868055555555556	0	0	#NUM!	0	0	0	0	0	0	1	0	0	0	0	0.222222222222222	0	0.363636363636364	0	0	0	0	0	0	0	0.0173611111111111	0	chr6_2405	chr6	87861730	87861730
0	0	0	0	0.0476190476190476	0	0	0	0.0868055555555556	0.0344827586206897	0	0	#NUM!	0	0	0	0	0	0	0	0	0	0	0	0	0	0	0	0.266666666666667	0	0	0	0	0	0	0	chr6_2405	chr6	87861731	87861731
0	0	0	0	0	0	0	#NUM!	0	0	0.333333333333333	0	#NUM!	#NUM!	0	0	0	0	0	0	0	#NUM!	#NUM!	0	0	0	0	#NUM!	0	0	0.285714285714286	0	0	0	0	0	chr6_2443	chr6	89791691	89791691
0	0	0	0	0	0	0	#NUM!	0	0	0.285714285714286	0	#NUM!	#NUM!	0	0	0	0	0	0	0	#NUM!	#NUM!	0	0	0	0	#NUM!	0	0	0.285714285714286	0	0	0	0	0	chr6_2443	chr6	89791695	89791695
0	0	0	0	0	0	0	0	0	0	0	0	#NUM!	0	0	0	#NUM!	0	0	0	0	0	0	0	0	#NUM!	#NUM!	0	0	0	0	0	0	0	0	0	chr6_2564	chr6	99395754	99395754
0	0	0	0	0	0	0	0	0	0	0	0	#NUM!	0	0	0	#NUM!	0	0	0	0	0	0	0	0	#NUM!	#NUM!	0	0	0	0	0	0	0	0	0	chr6_2564	chr6	99395760	99395760
0	0	0	0	0	0	0	0	0	0	0	0	#NUM!	0	0	0	#NUM!	0	0	0	0	0	0	#NUM!	0	#NUM!	0	0	0	0	0	0	0	0	#NUM!	0	chr6_2745	chr6	108439218	108439218
0	0	0	0	0	0	0	0	0	0	0	0	0	0	0	0	#NUM!	0	0	0	0	#NUM!	0	0	0	#NUM!	0	0	0	#NUM!	0	0	0	0	0	0	chr6_3098	chr6	131456911	131456911
0	0	0	0	0	0	0	0	0	0	0	0	0	0	0	0	#NUM!	0	0	0	0	#NUM!	0	0	0	#NUM!	0	0	0	#NUM!	0	0	0	0	0	0	chr6_3098	chr6	131456916	131456916
0	0	0	0.0173611111111111	0.230769230769231	0.166666666666667	0	0	0	0	0	0	#NUM!	0	0	0	1	0	0	0	0	0	0	0	0	0	0	0	0	0	0	0	0	0	0	0	chr16_1838	chr16	4527048	4527048
0	0	0.153846153846154	0	0	0	0	0	0	0	0	0	#NUM!	0	0	0.000694444444444444	0	0	0	0	0	0	0	0	0	0	0	0	0	0	0	0	0	0	0	0	chr16_2702	chr16	25122782	25122782
0	0	0	0	0	#NUM!	0.166666666666667	0	0	0	0	0	#NUM!	0	0	0	0	0	0	0	0	0	0	0	0	0	0	0	0	0	#NUM!	0	0	0	0	#NUM!	chr16_3278	chr16	31153848	31153848
0	0	0	0	0	#NUM!	0	0	0	0	0	0	#NUM!	0	0	0	0	0	0	0	0	0	0	0	0	0	0	0	0	0	#NUM!	0	0	0	0	#NUM!	chr16_3278	chr16	31153850	31153850
0	0	0	0	0	#NUM!	0	0	0	0	0	0	#NUM!	0	0	0	0	0	0	0	0	0	0	0	0	0	0	0	0	0	#NUM!	0	0	0	0	#NUM!	chr16_3278	chr16	31153854	31153854
0	0	0	0	0	#NUM!	0	0	0	0	0	0	#NUM!	0	0	0	0	0	0	0	0	0	0	0	0	0	0	0	0	0	#NUM!	0	0	0	0	#NUM!	chr16_3278	chr16	31153857	31153857
0	0.333333333333333	#NUM!	0	0	0	0	0	0.0868055555555556	0	0	#NUM!	#NUM!	#NUM!	0	0	0	0.111111111111111	0	0	0	0	0.00347222222222222	#NUM!	0.333333333333333	0	0	0	0	0.333333333333333	1	0	0	0.133333333333333	1	0	chr16_3278	chr16	31153864	31153864
0.000694444444444444	0	0	0	0	#NUM!	0.166666666666667	0	0	0	0	0	#NUM!	0	0	0	0	0	0	0	0	0	0	1	0	0	0	0	0	0	#NUM!	0	0	0	0	#NUM!	chr16_3278	chr16	31153865	31153865
0	0	#NUM!	0	0	0	0	0	0	0	0	#NUM!	#NUM!	#NUM!	0	0	0	0	0	0	0	0	0	#NUM!	0	0	0	0	0	0	1	0	0	0.0666666666666667	0	0	chr16_3278	chr16	31153871	31153871
0	0	#NUM!	0	0	0	0	0	0	0	0	#NUM!	#NUM!	#NUM!	0	0	0	0	0	0	0	0	0	#NUM!	0	0	0	0	0	0	1	0	0	0	0	0	chr16_3278	chr16	31153880	31153880
0	0	#NUM!	0	0	0	0	0	0	0	0	#NUM!	#NUM!	#NUM!	0	0	0	0	0	0	0	0	0	#NUM!	0	0	0	0	0	0	1	0	0	0	0	0	chr16_3278	chr16	31153890	31153890
0	0	#NUM!	0	0	0	0	0	0	0	0	#NUM!	#NUM!	#NUM!	0	0	0	0	0	0	0	0	0	#NUM!	0	0	0	0	0	0	1	0	0	0	0	0	chr16_3278	chr16	31153894	31153894
0	0	0	#NUM!	0	0	0	#NUM!	0	0	0	0	#NUM!	0	0	#NUM!	#NUM!	0	0	0	0.181818181818182	#NUM!	#NUM!	0	0	0	#NUM!	0	0	0	0	0	0	0	#NUM!	#NUM!	chr16_3587	chr16	49316533	49316533
0	0	0	0	0.00138888888888889	0	0	0	0	0	0	0	#NUM!	0	0.0833333333333333	0	0	0	0	0	0.0952380952380952	0	0	#NUM!	0	0	0	0	#NUM!	0	0	0	0	0	0	0	chr16_3803	chr16	54319520	54319520
0	0	0	0	0.00138888888888889	0	0	0	0	0	0	0	#NUM!	0	0	0	0	0	0	0	0.0476190476190476	0	0	#NUM!	0	0	0	0	#NUM!	0	0	0	0	0	0	0	chr16_3803	chr16	54319522	54319522
0	0	0	0	0.037037037037037	0.0869565217391304	0	0	0	0.000694444444444444	0	0	1	0	0	0	0	0	0	0	0.0425531914893617	0	0	0	0.000694444444444444	0	0	0	0	0	0	0	0	0	0	0	chr16_3878	chr16	55365979	55365979
0	0	0.0454545454545455	0	0.037037037037037	0.0869565217391304	0	0	0	0	0	0	1	0	0	0	0	0	0	0	0	0	0	0	0.00347222222222222	0	0	0	0	0	0	0	0	0	0	0	chr16_3878	chr16	55366004	55366004
0	0	0	0	0	#NUM!	#NUM!	#NUM!	#NUM!	0	0.000694444444444444	#NUM!	#NUM!	0.00138888888888889	0	0	#NUM!	0	0	0	0.142857142857143	0.333333333333333	0	0.333333333333333	0	0	0	0	0	0	0	#NUM!	0	0	0	0	chr16_4052	chr16	58034992	58034992
1	1	1	1	1	1	#NUM!	#NUM!	1	1	1	1	#NUM!	#NUM!	1	1	1	1	1	1	1	1	1	#NUM!	#NUM!	1	1	1	1	1	1	#NUM!	1	0.714285714285714	#NUM!	#NUM!	chr16_4313	chr16	67319287	67319287
0	0	0	0	#NUM!	0	0	0	0.285714285714286	0	0	#NUM!	#NUM!	0	0	0	0	0	0	0	0	1	0	#NUM!	#NUM!	0	0	#NUM!	0	0	#NUM!	#NUM!	0	0	0	0	chr16_4798	chr16	74847178	74847178
1	1	1	1	1	1	1	1	1	0.928571428571429	1	1	#NUM!	1	#NUM!	1	#NUM!	1	1	1	1	1	1	1	1	#NUM!	1	1	#NUM!	#NUM!	1	1	1	1	0	1	chr16_5109	chr16	84087136	84087136
1	1	#NUM!	1	0.714285714285714	1	1	1	#NUM!	1	1	1	#NUM!	#NUM!	1	1	0.00347222222222222	1	#NUM!	#NUM!	1	1	0.142857142857143	1	1	1	1	1	#NUM!	1	1	1	1	1	#NUM!	1	chr19_991	chr19	1647621	1647621
1	1	1	#NUM!	1	#NUM!	#NUM!	1	#NUM!	1	1	1	#NUM!	#NUM!	1	1	#NUM!	#NUM!	1	1	1	1	1	1	#NUM!	1	#NUM!	#NUM!	#NUM!	#NUM!	1	1	1	#NUM!	1	#NUM!	chr19_991	chr19	1647622	1647622
0	0.00347222222222222	0.0868055555555556	#NUM!	0	0	0	0	0	0	0	0	#NUM!	0	0	0	0	0	0.133333333333333	0	0	0	0	0	0	0	0	0	0	0	0	0	0	0	0	0	chr19_2782	chr19	6110125	6110125
0	0	0.0868055555555556	#NUM!	0	0	0	0	0	0	0	0	#NUM!	0	0	0	0	0	0	0	0	0	0	0	0	0	0	0	0	0	0	0	0	0	0	0	chr19_2782	chr19	6110129	6110129
#NUM!	#NUM!	#NUM!	0	0	0	#NUM!	#NUM!	#NUM!	0	#NUM!	#NUM!	#NUM!	0	0	0	#NUM!	0	0	0.333333333333333	0	0	0	#NUM!	0	0	0	#NUM!	0	0	#NUM!	0	0	0	0	#NUM!	chr19_3339	chr19	9435191	9435191
0	#NUM!	0	0	#NUM!	#NUM!	#NUM!	0	0	0	0	0	#NUM!	0	0	#NUM!	#NUM!	0	0	#NUM!	#NUM!	#NUM!	0	#NUM!	0	#NUM!	0	0	#NUM!	0	0	0	0	0	0	0	chr19_3339	chr19	9435192	9435192
#NUM!	#NUM!	#NUM!	0	0	0	#NUM!	#NUM!	#NUM!	0	#NUM!	#NUM!	#NUM!	0	0	0	#NUM!	0	0	0	0	0	0	#NUM!	0	0	0	#NUM!	0	0	#NUM!	0	0	0	0	#NUM!	chr19_3339	chr19	9435194	9435194
#NUM!	#NUM!	#NUM!	0	0	0	#NUM!	#NUM!	#NUM!	0	#NUM!	#NUM!	#NUM!	0	0	0	#NUM!	0	0	0	0	0	0	#NUM!	0	0	0	#NUM!	0	0	#NUM!	0	0	0	0	#NUM!	chr19_3339	chr19	9435196	9435196
0	0	0	0	0	0	0	#NUM!	0	0	0	0	#NUM!	0	0	0	0	0	0	0	0	0	0	0	0	0	0	0	0	0.153846153846154	0	0	0.0714285714285714	0	0	0	chr19_3443	chr19	10362660	10362660
0	0	0	0	0	0	0	0	0	0	0	0	#NUM!	0	0	0	#NUM!	0	0	0.00138888888888889	0	0	0	0	0	0	0	0	0	#NUM!	0	0	0	0	0	0	chr19_3808	chr19	11925518	11925518
1	1	#NUM!	#NUM!	1	1	1	#NUM!	1	1	1	1	#NUM!	#NUM!	1	1	1	1	#NUM!	1	0.666666666666667	1	1	1	#NUM!	1	#NUM!	#NUM!	1	1	1	1	1	1	1	1	chr19_4612	chr19	16957966	16957966
1	1	#NUM!	#NUM!	0.333333333333333	0	1	#NUM!	1	1	1	1	#NUM!	#NUM!	0	1	1	1	#NUM!	0.0520833333333333	0.666666666666667	1	1	1	#NUM!	1	#NUM!	#NUM!	1	1	1	1	1	1	1	1	chr19_4612	chr19	16957972	16957972
0	0	0	0	0	0	0	#NUM!	0	0	0	0	1	0	0	0	#NUM!	0	0	0	0	0	0	#NUM!	0	0	0	#NUM!	0	0	0	0	0	0	0	0	chr19_5557	chr19	28400996	28400996
1	1	1	0.785714285714286	0.666666666666667	1	1	1	1	1	1	#NUM!	0	1	1	1	#NUM!	1	0.933333333333333	1	1	0.777777777777778	1	1	1	1	1	1	1	1	1	1	0.833333333333333	1	1	0	chr19_5703	chr19	31040135	31040135
1	1	1	1	1	0.666666666666667	0.583333333333333	1	1	1	1	1	#NUM!	1	1	1	1	1	1	0.857142857142857	1	#NUM!	1	1	0.947368421052632	0.666666666666667	0.818181818181818	1	0	0.0520833333333333	0.00555555555555556	1	1	0.944444444444444	1	1	chr19_5703	chr19	31040178	31040178
1	1	1	1	1	#NUM!	1	#NUM!	1	1	#NUM!	1	#NUM!	1	1	1	#NUM!	#NUM!	#NUM!	1	#NUM!	1	#NUM!	1	1	1	1	1	1	#NUM!	#NUM!	1	1	1	1	1	chr19_5703	chr19	31040212	31040212
0.888888888888889	1	1	1	1	1	1	1	1	1	1	1	#NUM!	1	1	1	1	1	1	1	1	#NUM!	1	1	1	1	1	1	1	1	1	1	1	1	1	1	chr19_5703	chr19	31040213	31040213
0	0	0	0	0	0	#NUM!	0	0	0	0	0	#NUM!	0	0	0	#NUM!	0	0	0	0	0	0	0	0	0	0	0	0	#NUM!	0	0	0	0	0	0	chr19_7364	chr19	45656792	45656792
0	#NUM!	0	#NUM!	0	0	#NUM!	0	0	0	0	0	#NUM!	0	0	0	#NUM!	0	#NUM!	#NUM!	#NUM!	0	0	#NUM!	#NUM!	0	0	#NUM!	0	0	0	0	0	0	#NUM!	#NUM!	chr19_7428	chr19	45901549	45901549
0	#NUM!	0	#NUM!	0	0	#NUM!	0	0	0	0	0	#NUM!	0	0	0	#NUM!	0	#NUM!	#NUM!	#NUM!	0	0	#NUM!	#NUM!	0	0	#NUM!	0	0	0	0	0	0	#NUM!	#NUM!	chr19_7428	chr19	45901551	45901551
0	#NUM!	0	#NUM!	0	0	#NUM!	0	0	0	0	0	#NUM!	0	0	0	#NUM!	0	#NUM!	#NUM!	#NUM!	0	0	#NUM!	#NUM!	0	0	#NUM!	0	0	0	0	0	0	#NUM!	#NUM!	chr19_7428	chr19	45901553	45901553
0	#NUM!	0	#NUM!	0	0	#NUM!	0	0	0	0	0	#NUM!	0	0	0	#NUM!	0	#NUM!	#NUM!	#NUM!	0	0	#NUM!	#NUM!	0	0	#NUM!	0	0	0	0	0	0	#NUM!	#NUM!	chr19_7428	chr19	45901568	45901568
0	#NUM!	0	#NUM!	0	0	#NUM!	0	0	0	0	0	#NUM!	0	0	0	#NUM!	0	#NUM!	#NUM!	#NUM!	0	0	#NUM!	#NUM!	0	0	#NUM!	0	0	1	0	0	0.00138888888888889	#NUM!	#NUM!	chr19_7428	chr19	45901583	45901583
1	0	0	0	0	0	#NUM!	0	#NUM!	0	0	#NUM!	#NUM!	0	0	0	0	#NUM!	0	0.00347222222222222	0.00138888888888889	0	0.333333333333333	0	0	0	0	0	#NUM!	0	0	0	0	0	0	0	chr19_7428	chr19	45901586	45901586
0	0	0	0	0	0	#NUM!	0	#NUM!	0	0	#NUM!	#NUM!	0	0	0	0	#NUM!	0	0	0.00138888888888889	0	0	0	0	0	0	0	#NUM!	0	0	0	0	0	0	0	chr19_7428	chr19	45901591	45901591
0	0	0	0	0	0	#NUM!	0	#NUM!	0	0	#NUM!	#NUM!	0	0	0	0	#NUM!	0	0	0.00138888888888889	0	0	0	0	0	0	0	#NUM!	0	0	0	0	0	0	0	chr19_7428	chr19	45901595	45901595
0	0	0	0	0	0	#NUM!	0	#NUM!	0	0	#NUM!	#NUM!	0	0	0	0	#NUM!	0	0	0	0	0	0	0	0	0	0	#NUM!	0	0	0	0	0	0	0	chr19_7428	chr19	45901634	45901634
0	0	#NUM!	0	0	0	#NUM!	0	0	0	0	0	#NUM!	#NUM!	0	0	0	#NUM!	0	0	0	0	0	0	0	0	0	0	0	0	0	0	0	0	#NUM!	#NUM!	chr19_7539	chr19	46274186	46274186
0	0	#NUM!	0	0	0	#NUM!	0	0	0	0	0	#NUM!	#NUM!	0	0	0	#NUM!	0	0	0	0	0	0	0	0	0	0	0	0	0	0	0	0	#NUM!	#NUM!	chr19_7539	chr19	46274188	46274188
0	0	#NUM!	0	0	0	#NUM!	0	0	0	0	0	#NUM!	#NUM!	0	0	0	#NUM!	0	0	0	0	0	0	0	0	0	0	0	0	0	0	0	0	#NUM!	#NUM!	chr19_7539	chr19	46274193	46274193
0	0	#NUM!	0	0	0	#NUM!	0	0	0	0	0	#NUM!	#NUM!	0	0	0	#NUM!	0	0	0	0	0	0	0	0	0	0	0	0	0	0	0	0	#NUM!	#NUM!	chr19_7539	chr19	46274195	46274195
0	0	#NUM!	0	0	0	#NUM!	0	0	0	0	0	#NUM!	#NUM!	0	0	0	#NUM!	0	0	0	0	0	0	0	0	0	0	0	0	0	0	0	0	#NUM!	#NUM!	chr19_7539	chr19	46274198	46274198
0	0	#NUM!	0	0	0	#NUM!	0	0	0	0	0	#NUM!	#NUM!	0	0	0	#NUM!	0	0	0	0	0	0	0	0	0	0	0	0	0	0	0	0	#NUM!	#NUM!	chr19_7539	chr19	46274201	46274201
0	0	#NUM!	0	0	0	#NUM!	0	0	0	0	0	#NUM!	#NUM!	0	0	0	#NUM!	0	0	0	0	0	0	0	0	0	0	0	0	0	0	0	0	#NUM!	#NUM!	chr19_7539	chr19	46274211	46274211
1	0	0	0.0173611111111111	0	#NUM!	0	0	0.00277777777777778	1	0	0	1	0	0	0	#NUM!	0.166666666666667	0	0	0	0	0.333333333333333	0.00347222222222222	#NUM!	0	0	#NUM!	0	0	0	0	0	0	#NUM!	0	chr19_7539	chr19	46274220	46274220
0.0173611111111111	0.00347222222222222	#NUM!	0	0.00416666666666667	0	#NUM!	0	0	0	0	0	#NUM!	#NUM!	0	0	0	#NUM!	0	0	0	0	0	0	0	0	0	0	0	0	0	0	0	0	#NUM!	#NUM!	chr19_7539	chr19	46274221	46274221
0	0	0	0	0	#NUM!	0	0	0	0	0	0	1	0	0	0	#NUM!	0	0	0	0	0	0	0	#NUM!	0	0	#NUM!	0	0	0	0	0	0	#NUM!	0	chr19_7539	chr19	46274224	46274224
0	0	0	0	0	#NUM!	0	0	0	0	0	0	1	0	0	0	#NUM!	0	0	0	0	0	0	0	#NUM!	0	0	#NUM!	0	0	0	0	0	0	#NUM!	0	chr19_7539	chr19	46274251	46274251
0	0	0	0	0	#NUM!	0	0	0	0	0	0	1	0	0	0	#NUM!	0	0	0	0	0	0	0	#NUM!	0	0	#NUM!	0	0	0	0	0	0	#NUM!	0	chr19_7539	chr19	46274254	46274254
0	0	#NUM!	0	0	0	0	#NUM!	0	0	0	0	#NUM!	#NUM!	#NUM!	0	#NUM!	0	0	0	0	0	0	0	#NUM!	#NUM!	0	#NUM!	0	0	#NUM!	0	0	0	0	#NUM!	chr19_7539	chr19	46274255	46274255
0	0	#NUM!	0	0	0	0	#NUM!	0	0	0	0	#NUM!	#NUM!	#NUM!	0	#NUM!	0	0	0	0	0	0	0	#NUM!	#NUM!	0	#NUM!	0	0	#NUM!	0	0	0	0	#NUM!	chr19_7539	chr19	46274281	46274281
0	0	0	0	0	0	0	#NUM!	0	#NUM!	0	0	#NUM!	#NUM!	0	0	#NUM!	0	0	0.166666666666667	0.00138888888888889	0	0	#NUM!	0	0	0	1	0	0	0	0	0	0	0	0	chr19_9499	chr19	58325884	58325884
0	0	0	0	0	0	0	#NUM!	0	#NUM!	0	0	#NUM!	#NUM!	0	0	#NUM!	0	0	0.333333333333333	0.00138888888888889	0	0	#NUM!	0	0	0	1	0	0	0	0	0	0	0	0	chr19_9499	chr19	58325886	58325886
0	0	0	0	0	0	0	#NUM!	0	#NUM!	0	0	#NUM!	#NUM!	0	0	#NUM!	0	0	0.166666666666667	0.00138888888888889	0	0	#NUM!	0	0	0	1	0	0	0	0	0	0	0	0	chr19_9499	chr19	58325905	58325905
1	1	1	1	1	#NUM!	1	1	1	1	0	1	#NUM!	1	1	1	1	1	0.00555555555555556	1	1	1	0.0520833333333333	0.0520833333333333	#NUM!	1	1	#NUM!	#NUM!	1	1	1	1	1	1	1	chr10_298	chr10	3167826	3167826
1	1	1	1	1	#NUM!	1	1	1	1	1	1	#NUM!	1	0.666666666666667	1	1	1	1	1	1	1	1	1	#NUM!	1	1	#NUM!	#NUM!	1	1	1	1	0.727272727272727	1	1	chr10_298	chr10	3167842	3167842
0	#NUM!	0	0	0	0	0	0	0	0	0	0	#NUM!	#NUM!	0	#NUM!	0	0	0	0	0	0	#NUM!	0	0	0	0	#NUM!	#NUM!	0	#NUM!	0	0	0	0	0	chr10_579	chr10	8097600	8097600
0	#NUM!	0	0	0	0	0	0	0	0	0	0	#NUM!	#NUM!	0	#NUM!	0	0	0	0	0	0	#NUM!	0	0	0	0	#NUM!	#NUM!	0	#NUM!	0	0	0	0	0	chr10_579	chr10	8097602	8097602
0	#NUM!	0	0	0.00138888888888889	0	0	0	0	0	0	0	#NUM!	#NUM!	0	#NUM!	0	0	0	0	0	0	#NUM!	0	0	0	0	#NUM!	#NUM!	0	#NUM!	0	0	0	0	0	chr10_579	chr10	8097612	8097612
0	0	0	#NUM!	0	0	#NUM!	#NUM!	0	0	0	#NUM!	#NUM!	#NUM!	0	0	0	0	0	0	0	0	#NUM!	0	0	0	0	#NUM!	0	0	#NUM!	0	0	0	0	0	chr10_802	chr10	14880120	14880120
0	0	0	#NUM!	0	0	#NUM!	#NUM!	0	0	0	#NUM!	#NUM!	#NUM!	0	0	0	0	0	0	0	0	#NUM!	0	0	0	0	#NUM!	0	0	#NUM!	0	0	0	0	0	chr10_802	chr10	14880141	14880141
0.0173611111111111	0.166666666666667	0.333333333333333	0	0.222222222222222	0	0	0.000694444444444444	0	0	0	0	#NUM!	0	0.0714285714285714	#NUM!	0	0.00347222222222222	0	0	0	0	0	0	0.714285714285714	0	0	#NUM!	0	0	#NUM!	0	0	0	0	0	chr10_802	chr10	14880150	14880150
0	0	0.0173611111111111	#NUM!	0	0	#NUM!	#NUM!	0.00347222222222222	0	0	#NUM!	#NUM!	#NUM!	0	0	0	0	0	0	0	0	#NUM!	0	0	0	0	#NUM!	0	0	#NUM!	0	0	0	0	0	chr10_802	chr10	14880151	14880151
0	0	0	0	0	0	0	0	0	0	0	0	#NUM!	0	0	#NUM!	0	0.0173611111111111	0	0	0	0	0	0	0.142857142857143	0	0	#NUM!	0	0	#NUM!	0	0	0	0	0	chr10_802	chr10	14880156	14880156
0	0	0	0	0	0	0	0	0	0	0	0	#NUM!	0	0	#NUM!	1	0.0173611111111111	0	0	0	0	0	0	0.142857142857143	0	0	#NUM!	0	0	#NUM!	0	0	0	0	0	chr10_802	chr10	14880158	14880158
0	0	0	0	0	0	0	0	0	0	0	0	#NUM!	0	0	#NUM!	0	0.0173611111111111	0	0	0	0	0	0	0.571428571428571	0	0	#NUM!	0	0	#NUM!	0	0	0	0	0	chr10_802	chr10	14880162	14880162
0	0	0	0	0	0	0	0	0	0	0	0	#NUM!	0	0	#NUM!	0	0.0173611111111111	0	0	0	0	0	0	0.571428571428571	0	0	#NUM!	0	0	#NUM!	0	0	0	0	0	chr10_802	chr10	14880178	14880178
0	0	0	0	0	0	0	0	0	0	0	0	#NUM!	0	0	#NUM!	0	0.0173611111111111	0	0	0	0	0	0	0.571428571428571	0	0	#NUM!	0	0	#NUM!	0	0	0	0	0	chr10_802	chr10	14880180	14880180
0	0	0	0	0	0	0	0	0	0	0	0	#NUM!	0	0	#NUM!	0	0.0173611111111111	0	0	0	0	0	0	0.142857142857143	0	0	#NUM!	0	0	#NUM!	0	0	0	0	0	chr10_802	chr10	14880185	14880185
0	0	0	0	0	0	0	#NUM!	0	0	#NUM!	0	#NUM!	0	0	0	1	0	0	0	0	0	0	0	0	#NUM!	0	0	0	0	#NUM!	0	0	0	#NUM!	#NUM!	chr10_802	chr10	14880259	14880259
0	0	0	0	0	0	0	#NUM!	0	0	#NUM!	0	#NUM!	0	0	0	1	0	0	0	0	0	0	0	0	#NUM!	0	0	0	0	#NUM!	0	0	0	#NUM!	#NUM!	chr10_802	chr10	14880261	14880261
0	0	0	0	0	0	0	#NUM!	0	0	0	0	#NUM!	0	0	0	0	0	0	0	0	0	0	0	0	#NUM!	0	#NUM!	0	0	0	0	0	0	1	0	chr10_3290	chr10	102746916	102746916
#NUM!	#NUM!	0	0	0	0	0	0	#NUM!	0	0	0	#NUM!	0	0	0	#NUM!	0	0	#NUM!	0	0	0	0	0	0	0	#NUM!	0	0	0	0	0	0	#NUM!	0	chr10_3290	chr10	102747038	102747038
0	0	0	0	#NUM!	0	#NUM!	0	#NUM!	0	0	0	#NUM!	0	0	0	0	0	0	0	#NUM!	#NUM!	#NUM!	0	0	0.285714285714286	0	#NUM!	0	0	0	0	0	0.142857142857143	0.0173611111111111	0	chr10_3311	chr10	102792108	102792108
0	0	0	0	#NUM!	0	#NUM!	0	#NUM!	0	0	0	#NUM!	0	0	0	0	0	0	0	#NUM!	#NUM!	#NUM!	0	0	0	0	#NUM!	0	0	0	0	0	0	0	0	chr10_3311	chr10	102792136	102792136
0	0	0	0	0	0	0	0	0	0	0	0	#NUM!	0	0	0	#NUM!	#NUM!	0	0.00347222222222222	0	0	#NUM!	0	0	#NUM!	0	0	0	#NUM!	#NUM!	0	0	0	#NUM!	#NUM!	chr10_3311	chr10	102792137	102792137
0	0	0	0	#NUM!	0	#NUM!	0	#NUM!	0	0	0	#NUM!	0	0	0	0	0	0	0	#NUM!	#NUM!	#NUM!	0	0	0.285714285714286	0	#NUM!	0	0	0	0	0	0	0	0	chr10_3311	chr10	102792139	102792139
0	0	0	0	0	0	0	0	0	0	0	0	#NUM!	0	0	0	#NUM!	#NUM!	0	0	0	0	#NUM!	0	0	#NUM!	0	0	0	#NUM!	#NUM!	0	0	0	#NUM!	#NUM!	chr10_3311	chr10	102792140	102792140
0	0	0	0	#NUM!	0	#NUM!	0	#NUM!	0	0	0	#NUM!	0	0	0	0	0	0	0	#NUM!	#NUM!	#NUM!	0	0	0.285714285714286	0	#NUM!	0	0	0	0	0	0	0	0	chr10_3311	chr10	102792144	102792144
0	0	0	0	0.666666666666667	0	0	0	0	0	0	0	#NUM!	0	0	0	#NUM!	#NUM!	0	0.00347222222222222	0.166666666666667	0	#NUM!	0	0	#NUM!	0	0	0	#NUM!	#NUM!	0	0	0	#NUM!	#NUM!	chr10_3311	chr10	102792145	102792145
0	0	0	0	#NUM!	0	#NUM!	0	#NUM!	0	0	0	#NUM!	0	0	0	0	0	0	0	#NUM!	#NUM!	#NUM!	0	0	0.285714285714286	0	#NUM!	0	0	0	0	0	0	0	0	chr10_3311	chr10	102792146	102792146
0	0	0	0	0	0	0	0	0	0	0	0	#NUM!	0	0	0	#NUM!	#NUM!	0	0.00347222222222222	0	0	#NUM!	0	0	#NUM!	0	0	0	#NUM!	#NUM!	0	0	0	#NUM!	#NUM!	chr10_3311	chr10	102792147	102792147
0	0	0	0	#NUM!	0	#NUM!	0	#NUM!	0	0	0	#NUM!	0	0	0	0	0	0	0	#NUM!	#NUM!	#NUM!	0	0	0.285714285714286	0	#NUM!	0	0	0	0	0	0	0	0	chr10_3311	chr10	102792151	102792151
0	0	0	0	0	0	0	0	0	0	0	0	#NUM!	0	0	0	#NUM!	#NUM!	0	0	0	0	#NUM!	0	0	#NUM!	0	0	0	#NUM!	#NUM!	0	0	0	#NUM!	#NUM!	chr10_3311	chr10	102792152	102792152
0	0	0	0	#NUM!	0	#NUM!	0	#NUM!	0	0	0	#NUM!	0	0	0	0	0	0	0	#NUM!	#NUM!	#NUM!	0	0	0.285714285714286	0	#NUM!	0	0	0	0	0	0	0	0	chr10_3311	chr10	102792156	102792156
0	0	0	0	0	0	0	0	0	0	0	0	#NUM!	0	0	0	#NUM!	#NUM!	0	0	0	0	#NUM!	0	0	#NUM!	0	0	0	#NUM!	#NUM!	0	0	0	#NUM!	#NUM!	chr10_3311	chr10	102792157	102792157
0	0	0	0	#NUM!	0	#NUM!	0	#NUM!	0	0	0	#NUM!	0	0	0	0	0	0	0	#NUM!	#NUM!	#NUM!	0	0	0.285714285714286	0	#NUM!	0	0	0	0	0	0	0	0	chr10_3311	chr10	102792158	102792158
0	0	0	0	0	0	0	0	0	0	0	0	#NUM!	0	0	0	#NUM!	#NUM!	0	0.00347222222222222	0	0	#NUM!	0	0	#NUM!	0	0	0	#NUM!	#NUM!	0	0	0	#NUM!	#NUM!	chr10_3311	chr10	102792159	102792159
0	0	0	0	0	0	#NUM!	#NUM!	0	0	0	0	#NUM!	#NUM!	#NUM!	0	#NUM!	0	0	0	0	0	0.833333333333333	0	#NUM!	0	0	0	#NUM!	0	0	0	#NUM!	0	#NUM!	0	chr10_3311	chr10	102792177	102792177
0	0	0	0	0	0	0	0	0	0	0	0	#NUM!	0	0	0	#NUM!	#NUM!	0	0.00347222222222222	0	0	#NUM!	0	0	#NUM!	1	0	0	#NUM!	#NUM!	0	0	0	#NUM!	#NUM!	chr10_3311	chr10	102792178	102792178
0	0	0	0	0	0	#NUM!	#NUM!	0	0	0	0	#NUM!	#NUM!	#NUM!	0	#NUM!	0	0	0	0	0	0.833333333333333	0	#NUM!	0	0	0	#NUM!	0	0	0	#NUM!	0	#NUM!	0	chr10_3311	chr10	102792180	102792180
0	0	0	0	0	0	#NUM!	#NUM!	0	0	0	0	#NUM!	#NUM!	#NUM!	0	#NUM!	0	0	0	0	0	0.833333333333333	0	#NUM!	0	0	0	#NUM!	0	0	0	#NUM!	0	#NUM!	0	chr10_3311	chr10	102792183	102792183
0	0	0	0	0	0	#NUM!	#NUM!	0	0	0	0	#NUM!	#NUM!	#NUM!	0	#NUM!	0	0	0	0	0	0.833333333333333	0	#NUM!	0	0	0	#NUM!	0	0	0	#NUM!	0	#NUM!	0	chr10_3311	chr10	102792189	102792189
#NUM!	0	0	0	0	0	0	0	#NUM!	0	0	0	#NUM!	#NUM!	#NUM!	0	#NUM!	0	0	0	0	0	0	#NUM!	0	0	#NUM!	#NUM!	0	0	0	0	0	0	0	0	chr10_4410	chr10	128594987	128594987
#NUM!	0	0	0	0	0	0	0	#NUM!	0	0	0	#NUM!	#NUM!	#NUM!	0	#NUM!	0	0	0	0	0	0	#NUM!	0	0	#NUM!	#NUM!	0	0	0	0	0	0	0	0	chr10_4410	chr10	128594996	128594996
0	0	0	0	0	0	0.00347222222222222	0	0.0173611111111111	0	0.0173611111111111	0	#NUM!	0	0	#NUM!	#NUM!	0	0	0	0	0	0	0	0	0	0	0	0	0	0	0.272727272727273	0	0	0	0	chr10_4410	chr10	128594997	128594997
#NUM!	0	0	0	0	0	0	0	#NUM!	0	0	0	#NUM!	#NUM!	#NUM!	0	#NUM!	0	0	0	0	0	0	#NUM!	0	0	#NUM!	#NUM!	0	0	0	0	0	0	0	0	chr10_4410	chr10	128594998	128594998
0	0	0	0	0	0	0.00347222222222222	0	0.0173611111111111	0	0.0173611111111111	0	#NUM!	0	0	#NUM!	#NUM!	0	0	0	0	0	0	0	0	0	0	0	0	0	0	0.272727272727273	0	0	0	0	chr10_4410	chr10	128594999	128594999
0	0	0	0	0	0	0.00347222222222222	0	0.0173611111111111	0	0.0173611111111111	0	#NUM!	0	0	#NUM!	#NUM!	0	0	0	0	0	0	0	0	0	0	0	0	0	0	0.272727272727273	0	0	0	0	chr10_4410	chr10	128595009	128595009
#NUM!	1	1	#NUM!	1	1	1	#NUM!	#NUM!	1	1	1	#NUM!	1	1	1	1	#NUM!	#NUM!	#NUM!	1	#NUM!	1	#NUM!	0.000694444444444444	1	1	1	1	1	1	1	1	0.00277777777777778	1	1	chr10_4417	chr10	128819576	128819576
0	0	0.0434782608695652	0	0	0	0	0.0868055555555556	0	0	0	0	0	0	0.166666666666667	0	0.00347222222222222	0	0	0	0	0	0	0	0	0	0	0	0	0	0	0.00138888888888889	0	0	0	0	chr10_5454	chr10	135191868	135191868
0	0	0	0	0	#NUM!	#NUM!	0	0	0	0	0	#NUM!	0	0	0	1	0	0	0	0	0	0	0	0	#NUM!	0	0	0	#NUM!	0	#NUM!	0	0	0	#NUM!	chr17_1357	chr17	8079844	8079844
0	0	0	0	0	#NUM!	#NUM!	0	0	0	0	0	#NUM!	0	0	0	1	0	0	0	0	0	0	0	0	#NUM!	0	0	0	#NUM!	0	#NUM!	0	0	0	#NUM!	chr17_1357	chr17	8079850	8079850
0	0	0	0	0	0	0	#NUM!	#NUM!	#NUM!	#NUM!	0	#NUM!	0	0	0	#NUM!	0	0	#NUM!	0	0	#NUM!	1	0	0	0	#NUM!	0	0	0	0	0	0	#NUM!	#NUM!	chr17_1979	chr17	19617387	19617387
0	0	0	0	0	0	0	0	0	0	0	0	#NUM!	0	0	0.166666666666667	0	0	0	0	0	0	0	#NUM!	#NUM!	#NUM!	0	#NUM!	1	0	#NUM!	0	0	0	#NUM!	0	chr17_2773	chr17	36585450	36585450
0	0	0	0	0	0	0	0	0	0.0909090909090909	0	0	#NUM!	0	0	0	0	0.666666666666667	0	0	0	0	0	#NUM!	#NUM!	#NUM!	0	#NUM!	1	0	#NUM!	0	0	0	#NUM!	0	chr17_2773	chr17	36585452	36585452
#NUM!	0	0	#NUM!	0	0	0	#NUM!	0	0	#NUM!	#NUM!	#NUM!	0	#NUM!	0	0	0	#NUM!	0	0	0	0	0	0	#NUM!	#NUM!	0	0	0	0	0	0	0	#NUM!	0	chr17_2885	chr17	37307957	37307957
#NUM!	0	0	#NUM!	0	0	0	#NUM!	0	0	#NUM!	#NUM!	#NUM!	0	#NUM!	0	0	0	#NUM!	0	0	0	0	0	0	#NUM!	#NUM!	0	0	0	0	0	0	0	#NUM!	0	chr17_2885	chr17	37307964	37307964
#NUM!	0	0	#NUM!	0	0	0	#NUM!	0	0	#NUM!	#NUM!	#NUM!	0	#NUM!	0	0	0	#NUM!	0	0	0	0	0	0	#NUM!	#NUM!	0	0	0	0	0	0	0	#NUM!	0	chr17_2885	chr17	37307966	37307966
#NUM!	0	0	#NUM!	0	0	0	#NUM!	0	0	#NUM!	#NUM!	#NUM!	0	#NUM!	0	0	0	#NUM!	0	0	0	0	0	0	#NUM!	#NUM!	0	0	0	0	0	0	0	#NUM!	0	chr17_2885	chr17	37307969	37307969
#NUM!	0	0	#NUM!	0	0	0	#NUM!	0	0	#NUM!	#NUM!	#NUM!	0	#NUM!	0	0	0	#NUM!	0	0	0	0	0	0	#NUM!	#NUM!	0	0	0	0	0	0	0	#NUM!	0	chr17_2885	chr17	37307972	37307972
0	0	0	0	0	0	0	0	0	#NUM!	0	#NUM!	#NUM!	#NUM!	0	0	0	0	0	0	0	0	0.571428571428571	#NUM!	#NUM!	0	0	#NUM!	0	0	0	0	0	0	#NUM!	0	chr17_2930	chr17	37755966	37755966
0	0	0.000694444444444444	0	0	0	0	0	0	0.00138888888888889	0	0	#NUM!	0	0	0	0	0	0	0	0	0	0.0909090909090909	0.0173611111111111	0	0	0	0	0	0	0	0	0	0	0	0.166666666666667	chr17_2930	chr17	37755967	37755967
1	1	1	1	1	1	0.00416666666666667	1	0.00347222222222222	1	1	1	#NUM!	0.833333333333333	1	0.00208333333333333	1	1	0.607638888888889	0.909090909090909	0.833333333333333	1	1	1	0.00347222222222222	1	#NUM!	#NUM!	1	1	0.777777777777778	1	1	0.961538461538462	1	1	chr17_3366	chr17	41895455	41895455
1	1	0.857142857142857	1	1	1	1	1	0.00347222222222222	1	1	1	#NUM!	1	0.909090909090909	1	1	1	0.607638888888889	0.909090909090909	0.944444444444444	1	1	1	1	1	#NUM!	#NUM!	1	1	1	1	1	1	1	1	chr17_3366	chr17	41895457	41895457
1	1	1	#NUM!	1	#NUM!	1	#NUM!	1	1	#NUM!	#NUM!	0	1	1	#NUM!	1	1	1	1	1	1	1	#NUM!	1	#NUM!	1	#NUM!	1	0.260416666666667	#NUM!	1	1	1	#NUM!	#NUM!	chr17_3366	chr17	41895464	41895464
1	1	1	1	1	1	1	1	1	1	1	1	#NUM!	0.833333333333333	1	1	1	1	1	1	1	1	1	1	1	1	#NUM!	#NUM!	1	1	1	1	1	1	1	1	chr17_3366	chr17	41895465	41895465
0	0	0	0	0	0	0	0	0.166666666666667	0	0	0	0	0	0	0	0	0	0	0	0	0	0	0	0	0.142857142857143	0.0868055555555556	0	0	0	0	0	0	0	0	0	chr17_3711	chr17	46102794	46102794
0.000694444444444444	0	0	0	0	0	0	0	0	0	0	0	0	0	0	0	0	0	0	0	0	0	0	0	0	0.142857142857143	0.0868055555555556	0	0	0	0	0	0	0	0	0	chr17_3711	chr17	46102813	46102813
0	0	0	0	0	0	0	0	0	0	0	0	0	0	0	0	0	0	0	0	0	0	0	0	0	0	0.0868055555555556	0	0	0	0	0	0	0	0	0	chr17_3711	chr17	46102827	46102827
0	0	0	0	0	0	0	0	0	0	0	0.166666666666667	#NUM!	0	0	0	#NUM!	0	0	0	0.0952380952380952	0	0	0	0	0	0	0	0	#NUM!	0	0	0	0	0	0	chr17_4467	chr17	60885433	60885433
0	0	0	0	0	0	0	0	0	0.0588235294117647	0	0	#NUM!	0	0	0	0	0	0	0	0	1	0	0	0	0	0	0	0	0	#NUM!	0	0	0	0	0	chr17_4514	chr17	61678173	61678173
0	0	0	0	0	0	0	0	0	0.0588235294117647	0	0	#NUM!	0	0	0	0	0	0	0	0	1	0	0	0	0	0	0	0	0	#NUM!	0	0	0	0	0	chr17_4514	chr17	61678178	61678178
0	0	0	0	0	0	0	0	0	0	0	0	#NUM!	0	0	0.00138888888888889	0.666666666666667	0	0	0	0	0	0	0	0	0	0	0	0	0	0	0	0	0.153846153846154	0	0	chr17_5122	chr17	73202024	73202024
0	0	0	0	0	0	0	0	0	0	0	0	#NUM!	0	0	0	0	0	0	0	0	0	0	0	0	0	0	0	0	0	0	0	0	0.153846153846154	0	0	chr17_5122	chr17	73202031	73202031
0	0	0	0	0	0	0	0	0	0	0	0	#NUM!	0	0	0	0	0	0	0	0	0	0	0	0	0	0	0	0	0	0	0	0	0.153846153846154	0	0	chr17_5122	chr17	73202042	73202042
0	0	0	0	0	0	0	0	0	0	0	0	#NUM!	0	0	0	0	0	0	0	0	0	0	0	0	0	0	0	0	0	0	0	0	0	0	0	chr17_5122	chr17	73202051	73202051
0	0	0	0	0	0	0	0	0	0	0	0	#NUM!	0.142857142857143	0	0	#NUM!	0	0	0	0	0	0	0	0	0	0	0	0	0	0	0	0	0	0	0.0173611111111111	chr17_5122	chr17	73202052	73202052
0	0	0	0	0	0	0	0	0	0	0	0	#NUM!	0	0	0	0	0	0	0	0	0	0	0	0	0	0	0	0	0	0	0	0	0.153846153846154	0	0	chr17_5122	chr17	73202062	73202062
0	0	0	0	0	0	0	0	0	0	0	0	#NUM!	0.142857142857143	0	0	#NUM!	0	0	0	0	0	0	0	0	0	0	0	0	0	0	0	0	0	0	0.0173611111111111	chr17_5122	chr17	73202063	73202063
0	0	0	0	0	0	0	0	0	0	0	0.111111111111111	#NUM!	0	0	0	0	0	0	0	0	0	0	0	0	0	0	0	0	0	0	0	0	0.153846153846154	0	0	chr17_5122	chr17	73202071	73202071
0	0	0	0	0	0	0	0	0	0	0	0	#NUM!	0	0	0	#NUM!	0	0	0	0	0	0	0	0	0	0	0	0	0	0	0	0	0	0	0.0173611111111111	chr17_5122	chr17	73202072	73202072
0	0	0	0	0	0	0	0	0	0	0	0	#NUM!	0	0	0	0	0	0	0	0	0	0	0	0	0	0	0	0	0	0	0	0	0.153846153846154	0	0	chr17_5122	chr17	73202073	73202073
0	0	0	0	0	0	0	0	0	0	0	0	#NUM!	0	0	0	#NUM!	0	0	0	0	0	0	0	0	0	0	0	0	0	0	0	0	0	0	0.0173611111111111	chr17_5122	chr17	73202074	73202074
0	0	0	0	0	0	#NUM!	0	0	0.0714285714285714	0	0	#NUM!	0	0	0	#NUM!	0	0	0	0	0	0	0	#NUM!	#NUM!	0	0	0	#NUM!	0	0	0	0	0	#NUM!	chr17_6056	chr17	77904092	77904092
0	0	0	0	0	0	#NUM!	0	0	0.0714285714285714	0	0	#NUM!	0	0	0	#NUM!	0.00347222222222222	0	0	0	0	0	0	#NUM!	#NUM!	0	0	0	#NUM!	0	0	0	0	0	#NUM!	chr17_6056	chr17	77904095	77904095
0.00138888888888889	0	0	0	0	0	0	0	0	0	0	0	#NUM!	0	0	#NUM!	0	0	0	0	0	0	0	0	0	0	0	0	0	0	0	0	0	0	0	0	chr17_6841	chr17	79917860	79917860
0	0	0	0	0	0	0	0	0	0	0	0	#NUM!	0	0	#NUM!	0	0	0	0	0	0	0	0	0	0	0	0	0	0	0	0	0	0	0	0	chr17_6841	chr17	79917862	79917862
0	0	0	0	0	0	0	0	0	0	0	0	#NUM!	0	0	#NUM!	0	0	0	0	0	0	0	0	0	0	0	0	0	0	0	0	0	0	0	0	chr17_6841	chr17	79917864	79917864
0	0	0	0	0	0	0	0	0	0	0	0	#NUM!	0	0	#NUM!	0	0	0	0	0	0	0	0	0	0	0	0	0	0	0	0	0	0	0	0	chr17_6841	chr17	79917867	79917867
0	0	0	0	0	0	0.142857142857143	0	0	0	0	0	#NUM!	0	0	#NUM!	0	0	0	0	0	0	0	0	0	0	0	0	0	0	0	0	0	0	0	0	chr17_6841	chr17	79917870	79917870
0	0	0	0	0	0	0	0	0	0	0	0	#NUM!	0	0	#NUM!	0	0	0	0	0	0	0	0	0	0	0	0	0	0	0	0	0	0	0	0	chr17_6841	chr17	79917879	79917879
0	0	0	0	0	0.000694444444444444	0	0	0	0	0	0	#NUM!	0	0	#NUM!	0	0	0	0	0	0	0	0	0	0	0	0	0	0	0	0	0	0	0	0	chr17_6841	chr17	79917886	79917886
0	0	0	0	0	0	0	0	0	0	0	0	#NUM!	0	0	#NUM!	0	0	0	0	0	0	0	0	0	0	0	0	0	0	0	0	0	0	0	0	chr17_6841	chr17	79917888	79917888
0	0	0	0	0	0	0	0	0	0	0	0	#NUM!	0	0	#NUM!	0	0	0	0	0	0	0	0	0	0	0	0	0	0	0	0	0	0	0	0	chr17_6841	chr17	79917892	79917892
0	0	#NUM!	0	0	0	#NUM!	0	#NUM!	0	0	0	#NUM!	0.333333333333333	0	0	0	0	0	0	0	0	#NUM!	#NUM!	0	0	0	0	0	0	0	0.0173611111111111	0	0	0	0	chr14_28	chr14	21093439	21093439
0	0	#NUM!	0	0	0	#NUM!	0	#NUM!	0	0	0	#NUM!	0.333333333333333	0	0	0	0	0	0	0	0	#NUM!	#NUM!	0	0	0	0	0	0	0	0.0173611111111111	0	0	0	0	chr14_28	chr14	21093441	21093441
0	0	#NUM!	0	0	0	#NUM!	0	#NUM!	0	0	0	#NUM!	0	0	0	0	0	0	0	0	0	#NUM!	#NUM!	0	0	0	0	0	0	0	0.0173611111111111	0	0	0	0	chr14_28	chr14	21093470	21093470
0.0520833333333333	0	0	0	0	0	0	0	0	#NUM!	0	#NUM!	#NUM!	0	0	#NUM!	#NUM!	0	0	#NUM!	0	0	0	#NUM!	0	0	#NUM!	0	#NUM!	0	#NUM!	0	0	0	0	#NUM!	chr14_305	chr14	25519084	25519084
0	0	0	0	0	0	0	0	0	0	0.142857142857143	0	0	0	0	0	0	0	0	#NUM!	0	0	0	0	0	#NUM!	0	0	0	0	0	0	0	0	0	0	chr14_492	chr14	36987176	36987176
0	0	#NUM!	#NUM!	0	0	0	#NUM!	#NUM!	0	0	0	#NUM!	0	0	0	0	#NUM!	0	0	0	0	#NUM!	0	0	0	0	0	0	0	#NUM!	0	0	0.0173611111111111	0	#NUM!	chr14_1704	chr14	81687383	81687383
1	1	1	#NUM!	#NUM!	#NUM!	1	1	1	1	#NUM!	1	#NUM!	#NUM!	#NUM!	1	1	1	1	1	1	1	1	#NUM!	1	1	#NUM!	1	0.666666666666667	#NUM!	#NUM!	#NUM!	1	1	#NUM!	1	chr1_1826	chr1	6398664	6398664
0.857142857142857	1	1	1	1	1	1	1	1	1	1	1	#NUM!	1	0.00625	0.833333333333333	1	1	1	1	1	1	1	1	1	1	1	1	1	1	1	1	1	1	1	1	chr1_1826	chr1	6398675	6398675
1	1	1	#NUM!	#NUM!	#NUM!	1	1	1	1	#NUM!	1	0	#NUM!	#NUM!	1	1	1	1	1	1	1	1	#NUM!	1	1	#NUM!	1	1	#NUM!	#NUM!	#NUM!	1	1	#NUM!	1	chr1_1826	chr1	6398676	6398676
1	1	0.933333333333333	1	1	1	0.00486111111111111	1	1	1	1	1	#NUM!	0.714285714285714	1	0.866666666666667	1	0.916666666666667	0.894736842105263	1	0.928571428571429	1	1	1	1	1	1	1	1	0.0520833333333333	1	1	0.00625	0.0520833333333333	0.964285714285714	1	chr1_1826	chr1	6398680	6398680
1	1	1	1	1	1	#NUM!	1	#NUM!	0.333333333333333	1	1	#NUM!	1	#NUM!	0.00347222222222222	1	1	1	1	0.888888888888889	1	1	1	1	1	1	#NUM!	1	1	1	1	1	1	0.00555555555555556	0.00347222222222222	chr1_1989	chr1	7591636	7591636
1	1	0.96551724137931	1	0.958333333333333	1	1	1	1	1	1	1	#NUM!	1	1	1	1	1	1	1	1	0.666666666666667	1	#NUM!	1	1	1	1	1	1	1	1	1	1	1	1	chr1_2046	chr1	8204992	8204992
0	0	0	0	0	0	0	0	0	0	0	0	#NUM!	0	0	0	0.0868055555555556	0	0.111111111111111	0	0	0	0	0	0	0	0	#NUM!	0	0	0	0	0	0	0	#NUM!	chr1_2283	chr1	10458639	10458639
0	0	0	0	0	0	0.0909090909090909	0	0	0	0	0	#NUM!	0	0	0	0	0	0	0	0	0	0	0	0	0	0	0	0	0	0	0	0	0	0	#NUM!	chr1_3899	chr1	27930931	27930931
0	0	0	0	0	0	0.0909090909090909	0	0.00208333333333333	0	0	0	#NUM!	0	0	0	0	0	0	0	0	0	0	0	0	0	0	0	0	0	0	0	0	0	0	#NUM!	chr1_3899	chr1	27930935	27930935
0	0	0	0.111111111111111	0	0	0	0	0	0	0	0	#NUM!	0	0	0	0	0	0	0	0	0	0	0	0	0	0	0	0	0	0	0.0666666666666667	0	0	0	0	chr1_4154	chr1	32084089	32084089
0	#NUM!	0	#NUM!	0	0	0	#NUM!	0	0	#NUM!	#NUM!	#NUM!	0	0	0	0	0	0	#NUM!	0	#NUM!	#NUM!	0	0	0	#NUM!	0	0	0	0	0	0	0	0	#NUM!	chr1_4432	chr1	35987491	35987491
0	0	0	#NUM!	#NUM!	#NUM!	0	0	#NUM!	0	0	0	#NUM!	0	0	0	0	0	0	0	0	0	0	0	0	0	0	0	#NUM!	#NUM!	0	0	0	0	0	0	chr1_4493	chr1	36622055	36622055
0	0	0	0	0	0	0	0	0	0	0	0	#NUM!	0	0	#NUM!	0	0	0	0	0	0	0	#NUM!	0	0	0	#NUM!	#NUM!	0	0	0	0.0769230769230769	0	0	0	chr1_4557	chr1	37500604	37500604
0	0	0	0	0	0	0	0	0	0	0	0	0	0	0	0	0	0	0	0	0	0	0	0	0	0	0	0	0	0	0	0	0	0	0	0	chr1_4802	chr1	41157783	41157783
0	0	0	0	0	0	0	0	0	0	0	0	0	0	0	0	0	0	0	0	0	0	0	0	0	0	0	0	0	0	0	0	0	0	0	0	chr1_4802	chr1	41157786	41157786
0	0	0	0	0	0	0	0	0	0	0	0	0	0	0	0	0	0	0	0	0	0	0	0	0	0	0	0	0	0	0	0	0	0	0	0	chr1_4802	chr1	41157789	41157789
0	0	0	0	0	0	0	0	#NUM!	0	0	0	#NUM!	#NUM!	0	0	0	0	0	0	0	0	0.333333333333333	0	0	0	0	0	0	0	0	0	0	0	1	0	chr1_6214	chr1	100504364	100504364
0	0	0	0	0	0	0	0	0	0	0	#NUM!	#NUM!	0	0	0	0	0	0	0	0	0	1	0	0	0	0	0	0.00347222222222222	0	#NUM!	0	0	0	0	0	chr1_6577	chr1	115212431	115212431
0	0	0	0	0	0	0	0	0	0	0	#NUM!	#NUM!	0	0	0	0	0	0	0	0	0	1	0	0	0	0	0	0.00347222222222222	0	#NUM!	0	0	0	0	0	chr1_6577	chr1	115212439	115212439
0	1	0	0	0.00138888888888889	#NUM!	0	#NUM!	0	0	0	0	#NUM!	#NUM!	0	0	0	0	0	#NUM!	0	0	0	0	0	#NUM!	0	0	0	0	0	0	0	0	0	0	chr1_7310	chr1	155108365	155108365
0	1	0	0	0	#NUM!	0	#NUM!	0	0	0	0	#NUM!	#NUM!	0	0	0	0	0	#NUM!	0	0	0	0	0	#NUM!	0	0	0	0	0	0	0	0	0	0	chr1_7310	chr1	155108367	155108367
0	0	0	0	0	0	0	0	0	0	0	0	#NUM!	0	0	0	0.0520833333333333	0	0	0	0	0	0	0	#NUM!	0	0	0	0	0	0	0	0	0	0	0	chr1_7317	chr1	155146720	155146720
0.0833333333333333	0	0	0	0	0	0	0	0	0	0	0	#NUM!	0	0	0	0	0	0	0	0	0	0	0	0	0	0	0	0	0	0	0	0	0	0	0	chr1_7752	chr1	164528200	164528200
0	0.0868055555555556	0	0	0	0	0	0	0	0	0	0	#NUM!	#NUM!	0	0	#NUM!	0	0	#NUM!	0	0	0	#NUM!	0	0	0	0	#NUM!	0	0	#NUM!	0	0	0	0	chr1_7943	chr1	173991579	173991579
0	0	0	0	0	0	0	0	0	0	0	0	#NUM!	0	0	0	#NUM!	0	0	0	0	0	0	0	0	0	0	0	0	0	0	0	0	0	0	0	chr1_7943	chr1	173991583	173991583
0	0	0	0	0	0	0	0	0	0	0	0	#NUM!	#NUM!	0	0	#NUM!	0	0	#NUM!	0	0	0	#NUM!	0	0	0	0	#NUM!	0	0	#NUM!	0	0	0	0	chr1_7943	chr1	173991584	173991584
0	0	0	0	0	0	0	0	0	0	0	0	#NUM!	#NUM!	0	0	#NUM!	0	0	#NUM!	0	0	0	#NUM!	0	0	0	0	#NUM!	0	0	#NUM!	0	0	0	0	chr1_7943	chr1	173991588	173991588
0	0	0	0	0	0	0	0	0	0	0	0	#NUM!	#NUM!	0	0	#NUM!	0	0	#NUM!	0	0	0	#NUM!	0.333333333333333	0	0	0	#NUM!	0	0	#NUM!	0	0	0	0	chr1_7943	chr1	173991601	173991601
0	0	0	0	0	0	0.333333333333333	#NUM!	0.00347222222222222	0	0	0	#NUM!	0	0	0	0	0	0	0.0868055555555556	0	0	0	0	0	0	0	0	0	0	0	0	0	0	0.00208333333333333	0	chr1_8306	chr1	197871967	197871967
0	0	0	0	0	0	0.333333333333333	#NUM!	0.00347222222222222	0	0	0	#NUM!	0	0	0	0	0	0	0.0868055555555556	0	0	0	0	0	0	0	0	0	0	0	0	0	0	0.00208333333333333	0	chr1_8306	chr1	197871970	197871970
0	0	0	0	0	0	0.333333333333333	#NUM!	0.00347222222222222	0	0	0	#NUM!	0	0	0	0	0	0	0.0868055555555556	0	0	0	0	0	0	0	0	0	0	0	0	0	0	0.00208333333333333	0	chr1_8306	chr1	197871979	197871979
0	0	0	0	0	0	0.333333333333333	#NUM!	0.00347222222222222	0	0	0	#NUM!	0	0	0	0	0	0	0.0868055555555556	0	0	0	0	0	0	0	0	0	0	0	0	0	0	0.00208333333333333	0	chr1_8306	chr1	197871986	197871986
0	0	0	0	0	0	0.333333333333333	#NUM!	0.00347222222222222	0	0	0	#NUM!	0	0	0	0	0	0	0.0868055555555556	0	0	0	0	0	0	0	0	0	0	0	0	0	0	0.00208333333333333	0	chr1_8306	chr1	197871998	197871998
0	0	0	0	0	0	0.333333333333333	#NUM!	0.00347222222222222	0	0	0	#NUM!	0	0	0	0	0	0	0.0868055555555556	0	0	0	0	0	0	0	0	0	0	0	0	0	0	0.00208333333333333	0	chr1_8306	chr1	197872000	197872000
0	0	0	0	0	0	#NUM!	#NUM!	0	0	0	0	#NUM!	0	0	0	#NUM!	#NUM!	0	0	0	#NUM!	0	0	0	0	0	0	0	0	#NUM!	#NUM!	0	0	0	0	chr1_8315	chr1	197885607	197885607
0	0	0	0	0	0	#NUM!	0	0	0	0	0	#NUM!	0	0	0	#NUM!	0	#NUM!	#NUM!	0	0	0	0	#NUM!	0	0	0	0	0	0	0	0	0	0	#NUM!	chr1_8315	chr1	197885608	197885608
0	0	0	0	0	0	#NUM!	#NUM!	0	0	0	0	#NUM!	0	0	0	#NUM!	#NUM!	0	0	0	#NUM!	0	0	0	0	0	0	0	0	#NUM!	#NUM!	0	0	0	0	chr1_8315	chr1	197885614	197885614
0	0	0	0	0	0	#NUM!	0	0	0	0	0	#NUM!	0	0	0	#NUM!	0	#NUM!	#NUM!	0	0	0	0	#NUM!	0	0	0	0	0	0	0	0	0	0	#NUM!	chr1_8315	chr1	197885615	197885615
1	1	1	1	1	1	1	1	1	1	1	1	#NUM!	1	1	0.00416666666666667	1	1	1	1	1	1	1	#NUM!	1	1	1	1	1	1	1	0.00277777777777778	1	1	1	1	chr1_8794	chr1	208399948	208399948
1	1	1	1	#NUM!	#NUM!	#NUM!	#NUM!	#NUM!	1	#NUM!	#NUM!	#NUM!	1	1	1	1	1	1	#NUM!	#NUM!	1	1	1	1	#NUM!	1	1	1	1	#NUM!	1	#NUM!	1	1	1	chr1_8794	chr1	208399949	208399949
0	0	0	0	0	#NUM!	0	#NUM!	0	0	0.00347222222222222	0	#NUM!	0	0	0	0	0	0	0	0	0	#NUM!	#NUM!	0	#NUM!	0	0	0	0	0	0	0	0	0	0	chr1_9170	chr1	225615377	225615377
1	1	1	1	1	1	1	1	1	#NUM!	1	1	#NUM!	0	1	1	#NUM!	1	1	1	1	1	1	#NUM!	1	#NUM!	1	1	1	1	1	1	0.894736842105263	1	1	1	chr1_9528	chr1	229253815	229253815
1	1	0.888888888888889	1	1	1	#NUM!	#NUM!	1	#NUM!	1	1	#NUM!	1	1	1	#NUM!	1	1	1	1	1	1	#NUM!	1	#NUM!	1	1	1	1	1	1	0.916666666666667	0.607638888888889	1	1	chr15_723	chr15	41195475	41195475
1	1	1	1	0.888888888888889	1	#NUM!	#NUM!	1	#NUM!	1	1	#NUM!	1	1	1	#NUM!	1	1	1	1	1	1	#NUM!	0.00347222222222222	#NUM!	1	1	1	1	1	1	1	1	1	1	chr15_723	chr15	41195483	41195483
1	1	1	1	1	1	#NUM!	#NUM!	1	#NUM!	1	1	#NUM!	1	1	1	#NUM!	1	1	1	1	1	1	#NUM!	1	#NUM!	1	0.00347222222222222	1	1	1	1	1	1	1	1	chr15_723	chr15	41195487	41195487
0	0	0	0	0	0	0	0	0	0	0	0	#NUM!	0	0	0	0	0	0	0	#NUM!	#NUM!	0	0	0	#NUM!	0	0	0	0	0	#NUM!	0	0	#NUM!	0	chr15_853	chr15	42867912	42867912
0	0	0	0	0	0	0	0	0	0	0	0	#NUM!	0	0	0	0	0	0	0	#NUM!	#NUM!	0	0	0	#NUM!	0	0	0	0	0	#NUM!	0	0	#NUM!	0	chr15_853	chr15	42867919	42867919
0	0	0	0	0	0	0	0	0	0	0	0	#NUM!	0	0	0	0	0	0	0	#NUM!	#NUM!	0	0	0	#NUM!	0	0	0	0	0	#NUM!	0	0	#NUM!	0	chr15_853	chr15	42867923	42867923
0	0	0	0	0	0	0	0	0	0	0	0	#NUM!	0	0	0	0	0	0	0	#NUM!	#NUM!	0	0	0	#NUM!	0	0	0	0	0	#NUM!	0	0	#NUM!	0	chr15_853	chr15	42867932	42867932
0	0	0	0	0	#NUM!	0	0	#NUM!	0	0	0	#NUM!	0	0	0	0	0	0	0	0	0	0	0	0	0	0	0	0	0	0	0	0	0	0	#NUM!	chr15_1379	chr15	63481759	63481759
0	0	0	0	0	#NUM!	0	0	#NUM!	0	0	0	#NUM!	0	0	0	0	0	0	0	0	0	0	0	0	0	0	0	0	0	0	0	0	0	0	#NUM!	chr15_1379	chr15	63481771	63481771
0	0	0	#NUM!	0	#NUM!	#NUM!	#NUM!	#NUM!	0	#NUM!	0	#NUM!	#NUM!	0	#NUM!	0	0	0	0	0	0	0	0	0.333333333333333	0	0	0	0	#NUM!	0	0	0	0	0.000694444444444444	0	chr15_1392	chr15	63796405	63796405
0	0	0	#NUM!	0	#NUM!	#NUM!	#NUM!	#NUM!	0	#NUM!	0	#NUM!	#NUM!	0	#NUM!	0	0	0	0	0	0	0	#NUM!	0	0	0	0	0	#NUM!	0	0	0	0	0.000694444444444444	0	chr15_1392	chr15	63796410	63796410
0	0	0.142857142857143	0	0	0	0	0	0	0	0	0	#NUM!	0	0	0	#NUM!	0	0	0.166666666666667	0	#NUM!	0	0	0	0	0	0	0	0	0	0	0	0.000694444444444444	0	0.00138888888888889	chr15_1392	chr15	63796413	63796413
0	0	0	#NUM!	0	#NUM!	#NUM!	#NUM!	#NUM!	0	#NUM!	0	#NUM!	#NUM!	0	#NUM!	0	0	0	0	0	0	0	0	0	0	0	0	0	#NUM!	0	0	0	0	0.00138888888888889	0	chr15_1392	chr15	63796414	63796414
0.0588235294117647	0	0	0	0	0	0	0	0	0	0	0.333333333333333	#NUM!	0	0	0	#NUM!	#NUM!	0	0	0.434027777777778	#NUM!	0	0	0	0	0	0	0	0	0	0	0	0	0	0	chr15_1526	chr15	65823146	65823146
0	0	0	0	0	0	0	0	0	0	0	0	#NUM!	0	0	0	#NUM!	#NUM!	0	0	0	#NUM!	0	0	0	0	0	0	0	0	0	0	0	0	0.111111111111111	0	chr15_1526	chr15	65823162	65823162
0	0	0	0	0	0	0	0	0	0.00347222222222222	0	0	#NUM!	0	0	0	#NUM!	#NUM!	0	0	0	#NUM!	0	0	0	0	0	0	0	0	0	0	0	0	0	0	chr15_1526	chr15	65823174	65823174
0	0	0	0	0	0	0	0	0	0.00347222222222222	0	0	#NUM!	0	0	0	#NUM!	#NUM!	0	0	0	#NUM!	0	0	0	0	0	0	0	0	0	0	0	0	0	0	chr15_1526	chr15	65823177	65823177
0	0	0	0	0	0	0	0	0	0.00347222222222222	0	0	#NUM!	0	0	0	#NUM!	#NUM!	0	0	0	#NUM!	0	0	0	0	0	0	0	0	0	0	0	0	0	0	chr15_1526	chr15	65823180	65823180
0	0	0	0	0	0	0	0	0	0	0	0	#NUM!	0	0	0	#NUM!	#NUM!	0	0	0	#NUM!	0	0	0	0	0	0	0	0	0	0	0	0	0	0	chr15_1526	chr15	65823182	65823182
0	0	0	0	0	0	0	0	0	0	0	0	#NUM!	0	0	0	#NUM!	#NUM!	0	0	0	#NUM!	0	0	0	0	0	0	0	0	0	0	0	0	0	0	chr15_1526	chr15	65823187	65823187
0	0	0	0	0.0666666666666667	0	0	1	0	0	0	0.0173611111111111	#NUM!	0	0	0	#NUM!	0	0	0	0	0	0	0	0	0	0	0	0	0	#NUM!	0	0	0	0	0	chr15_1526	chr15	65823188	65823188
0	0	0	0	0	0	0	0	217013888888889	0	0	0	#NUM!	0	0	0	0	0	0	0	0.0344827586206897	0	0.142857142857143	0	0	0	0	0	#NUM!	0	0	0	0	0	0	0	chr15_1696	chr15	68851934	68851934
0	0	0	0	0	0	0.333333333333333	0	0.00138888888888889	0	0	0	#NUM!	0	0	0	0	0	0	0	0.0344827586206897	0	0.285714285714286	0	0	0	0	0	#NUM!	0	0	0	0	0	0	0	chr15_1696	chr15	68851943	68851943
0	0	0	0	0	0	0	0	0	0	0	0	#NUM!	0	#NUM!	0	0	0	#NUM!	1	0	0.00347222222222222	0	1	0	0	0	0	0	0	0	0	0	0.166666666666667	#NUM!	0	chr15_2558	chr15	85923941	85923941
0	0	0	0	0	0	0	0	0	0	0	0	#NUM!	0	#NUM!	0	0	0	#NUM!	0	0	0	0	0	0	0	0	0	0	0	0	0	0	0	#NUM!	0	chr15_2558	chr15	85923949	85923949
0	0	0	0	0	0	0	0	0	0.153846153846154	0	0	#NUM!	0	0	0	0	0	0	0	0.157894736842105	0	0	0	0	0	0	0	0	0	#NUM!	0	0	0.153846153846154	0	0	chr15_2677	chr15	89912046	89912046
0	0	0	0	0	0	0	0	0	0.153846153846154	0	0	#NUM!	0	0	0	0	0	0	0	0.157894736842105	0	0	0	0	0	0	0	0	0	#NUM!	0	0	0	0	0	chr15_2677	chr15	89912049	89912049
0	0	0	0	0	0	#NUM!	0	0	0	0	0	#NUM!	0	0	0	0	0	0	0	0	0.333333333333333	0	0	0	0	0	0	0	0	0	0	0	0	0	0	chr15_3316	chr15	102030173	102030173
0	0	0	0	0.111111111111111	0.0588235294117647	0	0	0	0	0	0	#NUM!	0.285714285714286	0.142857142857143	0.333333333333333	0	0	0	0.000694444444444444	0.315789473684211	0.00208333333333333	0	0	0	0	0	0	0	0	0	0	0	0	0	0	chr9_620	chr9	34810228	34810228
0	0	0	0	0	0	#NUM!	#NUM!	0	0	0	0	#NUM!	0	0	0	0	0	0	0	0	#NUM!	0	0	0	0	0.00138888888888889	0	0	0	0	0	0	0	0	0	chr9_998	chr9	72435859	72435859
0	0	0	0	0	0	0	0	0	0	0	0	#NUM!	0	0	#NUM!	#NUM!	0	0	0	0	0	0.333333333333333	#NUM!	0	0	0	0	0	0	#NUM!	0	0	0	0	#NUM!	chr9_1643	chr9	96623154	96623154
0	1	0	0	0	0	0	0	0	#NUM!	0	0	#NUM!	#NUM!	0	0	0	0	0	#NUM!	0	0	0	0	0	0	0	0	0	0	0	0	0.111111111111111	0	0	#NUM!	chr9_1898	chr9	100746551	100746551
1	1	1	1	1	0.777777777777778	#NUM!	1	0	1	1	1	#NUM!	1	1	1	1	1	1	1	1	1	1	1	1	1	1	#NUM!	1	1	0	1	1	#NUM!	#NUM!	1	chr9_2049	chr9	107978032	107978032
0.888888888888889	1	1	#NUM!	1	0.888888888888889	#NUM!	1	0.00347222222222222	1	1	1	#NUM!	1	1	1	1	1	1	1	1	1	0.818181818181818	1	0	1	1	#NUM!	1	1	0	1	0.833333333333333	#NUM!	#NUM!	1	chr9_2049	chr9	107978037	107978037
1	1	1	1	1	1	1	1	1	1	1	1	#NUM!	1	1	1	1	1	1	0.00347222222222222	0.266666666666667	0	1	1	#NUM!	#NUM!	#NUM!	#NUM!	1	1	1	1	1	1	1	1	chr9_3483	chr9	133616767	133616767
1	1	1	1	1	1	1	1	1	1	1	1	#NUM!	1	1	1	1	1	1	1	0.571428571428571	1	1	1	1	1	1	1	1	1	1	1	1	1	1	1	chr9_3720	chr9	135127959	135127959
1	1	1	1	1	1	1	1	1	1	1	0.607638888888889	#NUM!	1	1	1	1	1	1	1	1	1	1	1	1	1	1	#NUM!	1	1	1	1	1	1	0.833333333333333	1	chr9_3720	chr9	135127960	135127960
1	1	0.769230769230769	1	1	0.727272727272727	1	1	0.777777777777778	651041666666667	1	1	#NUM!	1	1	1	1	1	1	1	1	1	1	1	1	1	1	1	1	1	0.00347222222222222	1	1	1	1	1	chr9_3720	chr9	135127969	135127969
1	1	0.923076923076923	1	1	1	1	1	0.666666666666667	564236111111111	1	1	#NUM!	1	1	1	1	1	1	1	1	1	0.00347222222222222	1	0.00347222222222222	1	1	1	1	1	0.00347222222222222	0.0520833333333333	1	1	651041666666667	1	chr9_3720	chr9	135128000	135128000
0.538461538461538	0.00416666666666667	1	0.833333333333333	1	0.00486111111111111	0.00347222222222222	0.00555555555555556	0.909090909090909	0.823529411764706	0.00625	1	0	1	1	0.933333333333333	1	1	0.846153846153846	1	1	0.00347222222222222	1	1	1	1	1	0.00347222222222222	#NUM!	1	1	1	1	0.0520833333333333	1	1	chr9_3720	chr9	135128001	135128001
0	0	0	#NUM!	#NUM!	#NUM!	#NUM!	0	0	#NUM!	#NUM!	0	#NUM!	#NUM!	#NUM!	0	#NUM!	#NUM!	0	0	0	1	#NUM!	#NUM!	#NUM!	#NUM!	0	#NUM!	0	0	0	0	0	0	0	#NUM!	chr9_4991	chr9	139439082	139439082
0	0	0	0	0	0	0	0	0	0	0	0	#NUM!	0	0	0	0	0	0	0	0	0	0	#NUM!	0	0	0	0	0	0	0	0	0	0	#NUM!	0	chr9_5682	chr9	141045017	141045017
0	0	0	0	0	0	0	0	0	0	0	0	#NUM!	0	0	0	0	0	0	0	0	0	0	#NUM!	0	0	0	0	0	0	0	0	0	0	#NUM!	0	chr9_5682	chr9	141045034	141045034
0	0	0	0	0	0	0	0	0	0	0	#NUM!	0	0	0	0	0	0	0	0	0	0	0	0	0	0	0	0	0	0	0	0	0	0	0	0	chr12_318	chr12	4381514	4381514
0	0	0	0	0	0	0	0	0	0	0	#NUM!	0	0	0	0	0	0	0	0	0	0	0	0	0	0	0	0	0	0	0.00347222222222222	0	0	0	0	0	chr12_318	chr12	4381516	4381516
1	0.785714285714286	0.333333333333333	1	1	1	0.0520833333333333	#NUM!	1	1	1	1	0	0.777777777777778	0.0520833333333333	0.866666666666667	0.666666666666667	0.615384615384615	0.653846153846154	0.833333333333333	390625	0.555555555555556	0.00625	1	1	1	1	1	1	1	1	1	0.916666666666667	1	1	1	chr12_481	chr12	6759087	6759087
1	1	1	1	1	0.888888888888889	1	#NUM!	1	1	1	1	#NUM!	#NUM!	#NUM!	0.727272727272727	1	1	1	0.714285714285714	1	1	1	1	1	1	1	1	1	1	1	1	1	1	1	1	chr12_481	chr12	6759088	6759088
0	0	0	0	0	0	0	0	0	0	0	0	#NUM!	0	0	0	0	0	0	0.0868055555555556	0.111111111111111	0	0	0	0	0	0	0	0	0	0	0	0	0.0416666666666667	0	0	chr12_969	chr12	30848527	30848527
0	0	0	0	0	0	0	0	0	0	0	0	#NUM!	0	0	0	0	0	0	0	0.111111111111111	0	0	0	0	0	0	0	0	0	0	0	0	0.0416666666666667	0	0	chr12_969	chr12	30848535	30848535
0	0	0	0	0.166666666666667	0	0	0.666666666666667	0.142857142857143	0	0	0	0	0	0	0	0	0	0.0769230769230769	0	0.0333333333333333	0.0173611111111111	0	0	0	0	0	0	0	0	0	0	0	0	0	0	chr12_1083	chr12	34371654	34371654
0	0	0	0	0	0	0	0	0.142857142857143	0	0	0	0	0	0	0	0	0	0.0769230769230769	0	0	0.0173611111111111	0	0	0	0	0	0	0	0	0	0	0	0	0	0	chr12_1083	chr12	34371657	34371657
0	0	0	0	0	0	0	0	0.142857142857143	0	0	0	0	0	0	0	0	0	0.0769230769230769	0	0	0.0173611111111111	0	0	0	0	0	0	0	0	0	0	0	0	0	0	chr12_1083	chr12	34371661	34371661
0	0	0	0	0	0	0	0	0.142857142857143	0	0	0	0	0	0	0	0	0	0.0769230769230769	0	0	0.0173611111111111	0	0	0	0	0	0	0	0	0	0	0	0	0	0	chr12_1083	chr12	34371663	34371663
0	0	0	0	0	0	0	0	0.142857142857143	0	0	0	0	0	0	0	0	0	0.0769230769230769	0	0	0.0173611111111111	0	0	0	0	0	0	0	0	0	0	0	0	0	0	chr12_1083	chr12	34371667	34371667
0	0	0	0	0	0	0	0	0.142857142857143	0	0	0	0	0	0	0	0	0	0.0769230769230769	0	0	0.0173611111111111	0	0	0	0	0	0	0	0	0	0	0	0	0	0	chr12_1083	chr12	34371673	34371673
0	0	0	0	0	0	0	0	0	0	1	0	#NUM!	0	#NUM!	0	0	#NUM!	0	#NUM!	0	0.666666666666667	#NUM!	1	0	0	0	#NUM!	0	0	#NUM!	0	0	0	0	0	chr12_3441	chr12	114029405	114029405
0	0	0	0	0	0	0	0	0	0	0	0	#NUM!	0	#NUM!	0	0	#NUM!	0	#NUM!	0	0	#NUM!	0	0	0	0	#NUM!	0	0	#NUM!	0	0	0	0	0	chr12_3441	chr12	114029421	114029421
0	0	0	0	0	0	0	0	0	0	0	0	#NUM!	0	#NUM!	0	0	#NUM!	0	#NUM!	0	0	#NUM!	0	0	0	0	#NUM!	0	0	#NUM!	0	0	0	0	0	chr12_3441	chr12	114029423	114029423
0	0	0	0	0	#NUM!	#NUM!	#NUM!	0	0	0	#NUM!	#NUM!	0	0	0	#NUM!	0	0	0	0	#NUM!	0	0	0	0	0	0	0	#NUM!	#NUM!	0	0	0.0909090909090909	0	0	chr12_3441	chr12	114029424	114029424
0	0	0	0	0	0	0	0	0	0	#NUM!	0	#NUM!	0	0	#NUM!	#NUM!	0	#NUM!	0	0	0	#NUM!	#NUM!	0	0	#NUM!	0	0	0	0	#NUM!	0	0.0173611111111111	0	0	chr12_4447	chr12	127211406	127211406
0	0	0	#NUM!	0	0	0	0	0	0	0	0	#NUM!	0	0	#NUM!	#NUM!	0	0	0	#NUM!	0	0	0	0	#NUM!	#NUM!	0	0	#NUM!	0	0	0	0	0	0	chr12_4677	chr12	131199030	131199030
#NUM!	0	0	0	0	0	0	#NUM!	0	0	0	0	#NUM!	0	0	0	#NUM!	0	0	0	0	0	0	0	0	0	0	0	0	0.166666666666667	0	#NUM!	0	0	0	0	chr4_2302	chr4	41749648	41749648
#NUM!	0	0	0	0	0	0	#NUM!	0	0	0	0	#NUM!	0	0	0	#NUM!	0	0	0	0	0	0	0	0	0	0	0	0	0.166666666666667	0	#NUM!	0	0	0	0	chr4_2302	chr4	41749655	41749655
1	1	1	1	1	1	1	1	#NUM!	1	1	#NUM!	1	#NUM!	1	1	1	#NUM!	0.833333333333333	1	0.666666666666667	1	0	#NUM!	#NUM!	#NUM!	1	#NUM!	#NUM!	1	1	1	1	1	1	1	chr4_3066	chr4	95581208	95581208
0	0	0	0	0	0.00138888888888889	0	0	0	0	0	#NUM!	#NUM!	0	0	0.00138888888888889	0	0.00277777777777778	0	0.133333333333333	0	0.444444444444444	0	0.00347222222222222	0	0.00277777777777778	0	0.357142857142857	0	0.0520833333333333	0	1	0	0.166666666666667	0.00347222222222222	0	chr4_3149	chr4	103422391	103422391
0	0	0	0	0	0	0	0	0	0	0	#NUM!	#NUM!	0	0	0	0	0	0	0.133333333333333	0	0	0	0	0	0	0	0	0	0	0	1	0	0	0	0	chr4_3149	chr4	103422397	103422397
0	0	0	0	0	0	0	0	0	0	0	#NUM!	#NUM!	0	0	0	0	0	0	0.133333333333333	0	0	0	0	0	0	0	0.0714285714285714	0	0	0	1	0	0	0	0	chr4_3149	chr4	103422410	103422410
0	0	0	0	0	0	0	0	0	0	0	#NUM!	#NUM!	0	0	0	0	0	0	0	0	0	0	0	0	0	0	0	0	0	0	0	0	0	0	0	chr4_3149	chr4	103422416	103422416
0	0	0	0	0	0	0	0	0	0	0	#NUM!	#NUM!	0	0	0	0	0	0	0.133333333333333	0	0	0	0	0	0	0	0	0	0	0	1	0	0	0.00347222222222222	0	chr4_3149	chr4	103422421	103422421
0	0	0	0	0	0	0	0	0	0	0	#NUM!	#NUM!	0	0	0	0	0	0	0.133333333333333	0	0	0	0	0	0	0	0	0	0	0	1	0	0	0.00347222222222222	0	chr4_3149	chr4	103422425	103422425
0	0	0	0	0	0	0	0	0	0	0	#NUM!	#NUM!	0	0	0	0	0	0	0.133333333333333	0	0	0	0	0	0	0	0	0	0	0	1	0	0	0.00347222222222222	0	chr4_3149	chr4	103422427	103422427
0	0	0	0	0	0	0	0	0	0	0	#NUM!	#NUM!	0	0	0	0	0	0	0.133333333333333	0	0	0	0	0	0	0	0	0	0	0	1	0	0	0.00347222222222222	0	chr4_3149	chr4	103422429	103422429
0	0	0	0	0	0	0	0	0.434027777777778	0	0	#NUM!	#NUM!	0	0	0	0	0	0	0.133333333333333	0	0	0	0	0	0	0	0	0	0	0	1	0	0	0.00347222222222222	0	chr4_3149	chr4	103422437	103422437
#NUM!	#NUM!	#NUM!	0	0	#NUM!	0	0	0	0	0	#NUM!	#NUM!	0	0	#NUM!	0	0	0	#NUM!	0	0	0	0	0	0	0	0	0	0	0	#NUM!	0	0	0	0	chr4_3151	chr4	103422912	103422912
0	0	0	0	0	0	0	#NUM!	0	0	0	0	#NUM!	0	0	0	#NUM!	0	0	#NUM!	0	#NUM!	0	0	0	#NUM!	0	0	0	0	0	0	0	0	0	0	chr4_3418	chr4	122871428	122871428
0	0	0	0	0	0	#NUM!	#NUM!	0	0	0	0	#NUM!	0	0	#NUM!	0	0	0	#NUM!	0	#NUM!	0	#NUM!	0	0	0	#NUM!	0	0	#NUM!	0	0	0	0	0	chr4_3418	chr4	122871429	122871429
0	0	0	0	0	0	0	#NUM!	0	0	0	0	#NUM!	0	0	0	#NUM!	0	0	#NUM!	0	#NUM!	0	0	0	#NUM!	0	0	0	0	0	0	0	0	0	0	chr4_3418	chr4	122871430	122871430
0	0	0	0	0	0	#NUM!	#NUM!	0	0	0	0	#NUM!	0	0	#NUM!	0	0	0	#NUM!	0	#NUM!	0	#NUM!	0	0	0	#NUM!	0	0	#NUM!	0	0	0	0	0	chr4_3418	chr4	122871431	122871431
0	0	0	0	0	0	0	#NUM!	0	0	0	0	#NUM!	0	0	0	#NUM!	0	0	#NUM!	0	#NUM!	0	0	0	#NUM!	0	0	0	0	0	0	0	0	0	0	chr4_3418	chr4	122871438	122871438
0	0	0	0	0	0	#NUM!	#NUM!	0	0	0	0	#NUM!	0	0	#NUM!	0	0	0	#NUM!	0	#NUM!	0	#NUM!	0	0	0	#NUM!	0	0	#NUM!	0	0	0	0	0	chr4_3418	chr4	122871439	122871439
0	0	0	0	0	0	0	#NUM!	0	0	0	0	#NUM!	0	0	0	#NUM!	0	0	#NUM!	0	#NUM!	0	0	0	#NUM!	0	0	0	0	0	0	0	0	0	0	chr4_3418	chr4	122871440	122871440
0	0	0	0	0	0	#NUM!	#NUM!	0	0	0	0	#NUM!	0	0	#NUM!	0	0	0	#NUM!	0	#NUM!	0	#NUM!	0	0	0	#NUM!	0	0	#NUM!	0	0	0	0	0	chr4_3418	chr4	122871441	122871441
0	0	0	0	0	0	#NUM!	#NUM!	0	0	0	0	#NUM!	0	0	#NUM!	0	0	0	#NUM!	0	#NUM!	0	#NUM!	0	0	0	#NUM!	0	0	#NUM!	0	0	0	0	0	chr4_3418	chr4	122871443	122871443
0	0.00138888888888889	0	0	0	0	0	0	0	0	0	0	#NUM!	0	0	0	0	0	0	0.0714285714285714	0	0	0	0	0	0	0	0	0	0	0	0.153846153846154	0	0	0	#NUM!	chr4_3725	chr4	143767847	143767847
0	0.00138888888888889	0	0	0	0	0	0	0	0	0	0	#NUM!	0	0	0	0	0	0	0.0714285714285714	0	0	0	0	0	0	0	0	0	0	0	0.153846153846154	0	0	0	#NUM!	chr4_3725	chr4	143767854	143767854
0	0.00138888888888889	0	0	0	0	0	0	0	0	0	0	#NUM!	0	0	0	0	0	0	0	0	0	0	0	0	0	0	0	0	0	0	0.153846153846154	0	0	0	#NUM!	chr4_3725	chr4	143767861	143767861
0	0	0	0	0	0	0	0	0	0	0	0	#NUM!	#NUM!	0	0.111111111111111	0	0	0.0173611111111111	0	0.00347222222222222	0	0	0	#NUM!	0	0	0	0	#NUM!	0	0	0	0	0	#NUM!	chr4_3856	chr4	152283426	152283426
0	0	0	0	0	0	0	0.00138888888888889	0	0	0.181818181818182	0	#NUM!	0	0	0	0	0	0	0	0.260416666666667	#NUM!	0	0	0	0	0	0	0	0	0	0.166666666666667	0	0	0.00347222222222222	0	chr4_3856	chr4	152283427	152283427
0	0	0	0	0	0	0	0	0	0	0	0	#NUM!	#NUM!	0	0	0	0	0.0173611111111111	0	0.00347222222222222	0	0	0	#NUM!	0	0	0	0	#NUM!	0	0	0	0	0	#NUM!	chr4_3856	chr4	152283430	152283430
0	0	0	0	0	0	0	0	0	0	0	0	#NUM!	#NUM!	0	0	0	0	0	0	0.0173611111111111	0	0	0	#NUM!	0	0	0	0	#NUM!	0	0	0	0	0	#NUM!	chr4_3856	chr4	152283432	152283432
0	0	0	0	0	0	0	0	0	0	0	0	#NUM!	#NUM!	0	0	0	0	0.583333333333333	0	0.00347222222222222	0	0	0	#NUM!	0	0	0	0	#NUM!	0	0	0	0	0	#NUM!	chr4_3856	chr4	152283442	152283442
0	0	0	0	0	0	0	0	0	0	0	0	#NUM!	#NUM!	0	0	0	0	0.583333333333333	0	0.00347222222222222	0	0	0	#NUM!	0	0	0	0	#NUM!	0	0.00347222222222222	0	0.0666666666666667	0	#NUM!	chr4_3856	chr4	152283454	152283454
0	0	0	0	0	0	0	0	0	0	0	0	#NUM!	#NUM!	0	0	0	0	0.0173611111111111	0	0	0	0	0	#NUM!	0	0	0	0	#NUM!	0	0.00347222222222222	0	0	0	#NUM!	chr4_3856	chr4	152283475	152283475
0	0	0	0	0	0.000694444444444444	0	0	0	0	0	0	#NUM!	0	0	0	0	0	0	0	0	0	0	#NUM!	0	0	0	0	0	0	0	0	0	0	0	0	chr4_4207	chr4	174450463	174450463
0	0	0	0	0	0	0	#NUM!	0	0	0	0	#NUM!	0	#NUM!	0	0	0	0	0	0	#NUM!	0	0	0	#NUM!	0	#NUM!	0	0	0	0	0	0	0	0	chrX_89	chrX	9983147	9983147
0	0	0	0	0	0	0	0.00347222222222222	0	0	0	0	#NUM!	0	0	0	#NUM!	0	0	0	0	0	0	0	0	0	0	0	0	0	0	0	0	0	0	0	chrX_333	chrX	25020939	25020939
0	0	0.333333333333333	0	0	0	#NUM!	0	0	0	0	0	#NUM!	0	0	0	#NUM!	0	0	#NUM!	#NUM!	0	#NUM!	#NUM!	0	0	0	#NUM!	0	0	0	0	0	0	0	0	chrX_863	chrX	54556906	54556906
0	0	0.333333333333333	0	0	0	#NUM!	0	0	0	0	0	#NUM!	0	0	0	#NUM!	0	0	#NUM!	#NUM!	0	#NUM!	#NUM!	0	0	0	#NUM!	0	0	0	0	0	0	0	0	chrX_863	chrX	54556908	54556908
0	0	0	#NUM!	0	0	#NUM!	0	#NUM!	0	0	0	#NUM!	0	#NUM!	0	#NUM!	#NUM!	0	0	0	0	0	#NUM!	0	0	0	#NUM!	0	0	#NUM!	0	0	0	0	#NUM!	chrX_863	chrX	54556909	54556909
0	0	0.333333333333333	0	0	0	#NUM!	0	0	0	0	0	#NUM!	0	0	0	#NUM!	0	0	#NUM!	#NUM!	0	#NUM!	#NUM!	0	0	0	#NUM!	0	0	0	0	0	0	0	0	chrX_863	chrX	54556915	54556915
0	0	0	#NUM!	0	0	#NUM!	0	#NUM!	0	0	0	#NUM!	0	#NUM!	0	#NUM!	#NUM!	0	0	0	0	0	#NUM!	0	0	0	#NUM!	0	0	#NUM!	0	0	0	0	#NUM!	chrX_863	chrX	54556916	54556916
0	0	0.333333333333333	0	0	0	#NUM!	0	0	0	0	0	#NUM!	0	0	0	#NUM!	0	0	#NUM!	#NUM!	0	#NUM!	#NUM!	0	0	0	#NUM!	0	0	0	0	0	0	0	0	chrX_863	chrX	54556923	54556923
#NUM!	#NUM!	#NUM!	#NUM!	1	#NUM!	#NUM!	1	1	1	#NUM!	1	#NUM!	1	1	1	#NUM!	#NUM!	1	1	1	1	1	1	1	#NUM!	1	#NUM!	1	1	#NUM!	1	1	1	1	#NUM!	chrX_1512	chrX	123084883	123084883
#NUM!	0	0	0	0	0	0	0	0	#NUM!	0	0	#NUM!	0	0	0	0	0	#NUM!	0	0	0	0	0	#NUM!	0	0.333333333333333	#NUM!	0	#NUM!	0.333333333333333	0	0	0.285714285714286	0	#NUM!	chr8_739	chr8	12809688	12809688
#NUM!	0	0	0	0	0	0	0	0	#NUM!	0	0	#NUM!	0	0	0	0	0	#NUM!	0	0	0	0	0	#NUM!	0	0.333333333333333	#NUM!	0	#NUM!	0.333333333333333	0	0	0.285714285714286	0	#NUM!	chr8_739	chr8	12809696	12809696
#NUM!	0	0	0	0	0	0	0	0	#NUM!	0	0	#NUM!	0	0	0	0	0	#NUM!	0	0	0	0	0	#NUM!	0	0.333333333333333	#NUM!	0	#NUM!	0.333333333333333	0	0	0.285714285714286	0	#NUM!	chr8_739	chr8	12809700	12809700
#NUM!	0	0	0	0	0	0	0	0	#NUM!	0	0	#NUM!	0	0	0	0	0	#NUM!	0	0	0	0	0	#NUM!	0	0.333333333333333	#NUM!	0	#NUM!	0.333333333333333	0	0	0	0	#NUM!	chr8_739	chr8	12809707	12809707
#NUM!	0	0	0	0	0.0173611111111111	0	0	0	#NUM!	0	#NUM!	#NUM!	0	0	0.333333333333333	0	0	#NUM!	0	0	0	0	0	#NUM!	1	0.333333333333333	#NUM!	0	#NUM!	0.333333333333333	0	0	0.285714285714286	0	#NUM!	chr8_739	chr8	12809710	12809710
0	0	0	0	0	0	#NUM!	0	0	0	0	0	#NUM!	0	0	0	#NUM!	0	0	0	0	0	0	0	0	#NUM!	0	0	0	0	0	0	0	0	0	0	chr8_739	chr8	12809716	12809716
1	1	0.857142857142857	1	1	#NUM!	#NUM!	#NUM!	0.00555555555555556	0	1	1	#NUM!	1	0.00347222222222222	1	#NUM!	1	1	1	1	1	#NUM!	1	1	#NUM!	1	1	1	#NUM!	#NUM!	1	1	1	#NUM!	#NUM!	chr8_1108	chr8	23399191	23399191
0	0	0	0	0	0	0	0.117647058823529	0.142857142857143	0	0	0	#NUM!	0	0.434027777777778	0	1	0	0	0	0	0	0	0	0	0	0	0	0	0	0	0	0	0	0	0	chr8_1513	chr8	38241174	38241174
1	1	1	1	1	1	1	#NUM!	1	#NUM!	1	#NUM!	#NUM!	0.666666666666667	#NUM!	1	1	1	1	1	1	1	1	1	#NUM!	1	1	1	1	0.260416666666667	1	1	1	1	1	1	chr8_3601	chr8	142230970	142230970
#NUM!	1	1	#NUM!	1	1	1	1	1	1	1	1	#NUM!	1	#NUM!	#NUM!	#NUM!	#NUM!	#NUM!	#NUM!	1	1	1	#NUM!	1	#NUM!	1	1	1	1	1	1	1	0.00347222222222222	1	1	chr8_3759	chr8	143051262	143051262
1	1	1	1	0.00347222222222222	0.00625	0	1	0.00555555555555556	1	1	1	#NUM!	1	#NUM!	1	0	1	1	1	1	1	1	1	1	1	1	1	1	1	1	1	1	0.714285714285714	1	1	chr8_3759	chr8	143051263	143051263
1	1	1	1	1	1	1	1	1	1	1	1	#NUM!	1	#NUM!	1	1	1	1	1	1	1	1	1	1	1	1	1	1	1	1	1	1	1	1	1	chr8_3759	chr8	143051279	143051279
0.909090909090909	0.666666666666667	1	1	0.785714285714286	1	1	0	1	1	1	1	#NUM!	1	1	1	1	1	1	1	1	1	1	#NUM!	1	#NUM!	1	1	1	1	1	1	1	1	#NUM!	0.607638888888889	chr8_4010	chr8	143877018	143877018
0.909090909090909	1	1	1	1	1	1	0	1	0.666666666666667	1	0.434027777777778	#NUM!	1	1	1	0.00555555555555556	1	1	1	1	1	1	#NUM!	1	#NUM!	1	1	1	1	1	1	1	0.434027777777778	#NUM!	0.0520833333333333	chr8_4010	chr8	143877024	143877024
0	0	#NUM!	#NUM!	0	0	#NUM!	0	#NUM!	0	0	0	#NUM!	#NUM!	0	#NUM!	#NUM!	0	0	#NUM!	#NUM!	0	0	#NUM!	#NUM!	0	#NUM!	#NUM!	#NUM!	0	0	#NUM!	0	0	0	#NUM!	chr3_2	chr3	238553	238553
0	#NUM!	0	1	0	0	0	0	0	0	#NUM!	#NUM!	#NUM!	0	0	#NUM!	#NUM!	0	0	#NUM!	#NUM!	0	0	#NUM!	0	#NUM!	0	0	0	0	#NUM!	0	#NUM!	0	0	#NUM!	chr3_2	chr3	238555	238555
0	0	#NUM!	#NUM!	0	0	#NUM!	0	#NUM!	0	0	0	#NUM!	#NUM!	0	#NUM!	#NUM!	0	0	#NUM!	#NUM!	0	0	#NUM!	#NUM!	0	#NUM!	#NUM!	#NUM!	0	0	#NUM!	0	0	0	#NUM!	chr3_2	chr3	238556	238556
0	0	0	0	0	0	0	0	#NUM!	0	0	0	#NUM!	0	0	0	0	0	0	0	0	0	0	#NUM!	0	0	0	0	0	0	0	0	0	0	#NUM!	#NUM!	chr3_961	chr3	38691467	38691467
0	0	0	0	0	0	0	0	#NUM!	0	0	0	#NUM!	0	0	0	0	0	0	0	0	0	0	#NUM!	0	0	0	0	0	0	0	0	0	0	#NUM!	#NUM!	chr3_961	chr3	38691470	38691470
0	0	0	0.0868055555555556	0	0	0	0	0	0	0	0	#NUM!	0	0	0	0	0	0	0	0	0	0	0	0	0	0	#NUM!	0	#NUM!	0	0	0	0	0	0	chr3_1086	chr3	43021225	43021225
0	0.000694444444444444	0	0	0	0	0	0	0	0	0	0	#NUM!	0	0	0	0	0	0	0	0	0	0	0	0	0	0	#NUM!	0	#NUM!	0	0	0	0	0	0	chr3_1086	chr3	43021227	43021227
0	0.000694444444444444	0	0	0	0	0	0	0	0	1	0	#NUM!	0	0	0	0	0	0	0	0	0	0	0	0	0	0	#NUM!	0	#NUM!	0	0	0	0	0	0	chr3_1086	chr3	43021229	43021229
0	0.00138888888888889	0	0	0	0	0	0	0	0	1	0	#NUM!	0	0	0	#NUM!	0	0	0	0	0	0	0	0	0	0	#NUM!	0	#NUM!	0	0	0	0	0	0	chr3_1086	chr3	43021238	43021238
0	0.000694444444444444	0	0	0	0	0	0	0	0	1	0	#NUM!	0	0	0	#NUM!	0	0	0	0	0	0	0	0	0	0	#NUM!	0	#NUM!	0	0	0	0	0	0	chr3_1086	chr3	43021240	43021240
0	0	0	0	0.00277777777777778	0	0	0	0	0	0	0	#NUM!	0	0	0	#NUM!	0	0.0868055555555556	0	0.142857142857143	0	0	0	0	0	0	0	0	0	0	0	0	0	0	0	chr3_1220	chr3	46887824	46887824
0	0	0	#NUM!	0	0	0	#NUM!	0	0	0	0	#NUM!	#NUM!	0	0	0	0	0	0	0	#NUM!	0	0	0	#NUM!	#NUM!	0	0	0	0	0	0	0	0	0	chr3_1220	chr3	46887825	46887825
0	0	0	0	0.00277777777777778	0	0	0	0	0	0	0	#NUM!	0	0	0	#NUM!	0	0.0868055555555556	0	0.142857142857143	0	0	0	0	0	0	0	0	0	0	0	0	0	0	0	chr3_1220	chr3	46887826	46887826
0	0	0	#NUM!	0	0	0	#NUM!	0	0	0	0	#NUM!	#NUM!	0	0	0	0	0	0	0	#NUM!	0	0	0	#NUM!	#NUM!	0	0	0	0	0	0	0	0	0	chr3_1220	chr3	46887827	46887827
0	0	0	0	0.00277777777777778	0	0	0	0	0	0	0	#NUM!	0	0	0	#NUM!	0	0.0868055555555556	0	0.142857142857143	0	0	0	0	0	0	0	0	0	0	0	0	0	0	0	chr3_1220	chr3	46887829	46887829
0	0	0	#NUM!	0	0	0	#NUM!	0	0	0	0	#NUM!	#NUM!	0	0	0	0	0	0	0	#NUM!	0	0	0	#NUM!	#NUM!	0	0	0	0	0	0	0	0	0	chr3_1220	chr3	46887830	46887830
0	0	0	#NUM!	0	0	0	#NUM!	0	0	0	0	#NUM!	#NUM!	0	0	0	0	0	0	0	#NUM!	0	0	0	#NUM!	#NUM!	0	0	0	0	0	0	0	0	0	chr3_1220	chr3	46887833	46887833
0.166666666666667	0	0	0	0	0	0	0	0	0	0.0909090909090909	0.00138888888888889	1	0	0	0	0	0	0.0454545454545455	0	0	0	0	0	0	0	0	0	0	0	0	0	0	0	0	0	chr3_1855	chr3	55515574	55515574
1	1	1	1	1	1	1	1	1	1	1	1	#NUM!	0.0520833333333333	1	1	1	1	1	1	1	1	1	1	0.888888888888889	1	#NUM!	1	#NUM!	1	1	1	1	0.00555555555555556	1	#NUM!	chr3_2877	chr3	126747094	126747094
0	#NUM!	0	0.166666666666667	0	0.00347222222222222	0.0173611111111111	0	0	#NUM!	0	0.00347222222222222	#NUM!	0	0	0	#NUM!	0	0.333333333333333	0.00347222222222222	0.00347222222222222	0.00347222222222222	0	#NUM!	0	0	0	0	0	0	0	1	#NUM!	0	0.00347222222222222	#NUM!	chr3_3092	chr3	128997635	128997635
0	#NUM!	0	0.166666666666667	0	0	0	0	0	#NUM!	0	0	#NUM!	0	0	0	#NUM!	0	0	0	0.333333333333333	0	0	#NUM!	0	0	0	0	0.333333333333333	0	0	0.333333333333333	#NUM!	0	0.00347222222222222	#NUM!	chr3_3092	chr3	128997641	128997641
0	0	1	#NUM!	0	0	0.333333333333333	#NUM!	0	0.333333333333333	0	0	#NUM!	#NUM!	#NUM!	#NUM!	0	#NUM!	0	#NUM!	#NUM!	0	0	#NUM!	#NUM!	#NUM!	0	0	#NUM!	0	0	#NUM!	0	0	0	0	chr3_4031	chr3	179371133	179371133
0	0.333333333333333	#NUM!	0	0	0	#NUM!	0	#NUM!	#NUM!	0	0	#NUM!	0	0	0.166666666666667	0	0	0	0	0	0	0	0	#NUM!	#NUM!	0	0	0	0	#NUM!	0	0	0	0	#NUM!	chr3_4031	chr3	179371134	179371134
0	0	0	#NUM!	0	0	0.333333333333333	#NUM!	0	0.333333333333333	0	0	#NUM!	#NUM!	#NUM!	#NUM!	0	#NUM!	0	#NUM!	#NUM!	0	0	#NUM!	#NUM!	#NUM!	0	0	#NUM!	0	0	#NUM!	0	0	0	0	chr3_4031	chr3	179371136	179371136
0	0	0	#NUM!	0	0	0	#NUM!	0	0	0	0	#NUM!	#NUM!	#NUM!	#NUM!	0	#NUM!	0	#NUM!	#NUM!	0	0	#NUM!	#NUM!	#NUM!	0	0	#NUM!	0	0	#NUM!	0	0	0	0	chr3_4031	chr3	179371154	179371154
0	0	0	#NUM!	0	0	0	#NUM!	0	0	0	0	#NUM!	#NUM!	#NUM!	#NUM!	0	#NUM!	0	#NUM!	#NUM!	0	0	#NUM!	#NUM!	#NUM!	0	0	#NUM!	0	0	#NUM!	0	0	0	0	chr3_4031	chr3	179371160	179371160
1	1	1	1	1	1	1	1	0.434027777777778	1	1	1	#NUM!	#NUM!	#NUM!	1	#NUM!	1	#NUM!	#NUM!	1	#NUM!	#NUM!	#NUM!	1	#NUM!	1	1	1	#NUM!	1	#NUM!	1	1	1	1	chr2_1448	chr2	29247625	29247625
1	1	1	1	1	1	1	1	1	1	1	1	#NUM!	#NUM!	#NUM!	1	#NUM!	1	#NUM!	#NUM!	1	#NUM!	#NUM!	#NUM!	1	#NUM!	1	1	1	#NUM!	1	#NUM!	1	1	1	1	chr2_1448	chr2	29247630	29247630
#NUM!	0	#NUM!	0	0	0	0	0	0	0	#NUM!	#NUM!	#NUM!	#NUM!	#NUM!	0	#NUM!	0	0	0	0	0	0	0	#NUM!	#NUM!	0	0	#NUM!	0	0	0	0	0	0	0	chr2_1639	chr2	38604523	38604523
#NUM!	#NUM!	#NUM!	#NUM!	0	#NUM!	#NUM!	#NUM!	#NUM!	0	0	0	#NUM!	0	0	0	0	0	0	0	0	0	0	0	#NUM!	#NUM!	#NUM!	0	#NUM!	0	#NUM!	#NUM!	0	0	#NUM!	0	chr2_1639	chr2	38604595	38604595
0	0.166666666666667	0	#NUM!	0	0	0	0	0	0	0	0	#NUM!	0	0	0	0	0	0	0	0	0	0	0	0	0	0	0	0	0.130434782608696	0	#NUM!	0	0	#NUM!	0	chr2_1639	chr2	38604599	38604599
0	0.166666666666667	0.333333333333333	#NUM!	0	0	0	0	0	0	0	0	#NUM!	0	0	0	0	0	0	0	0	0	0	0	0	0	0	0	0	0.0868055555555556	0	#NUM!	0	0	#NUM!	0	chr2_1639	chr2	38604603	38604603
0	0.166666666666667	0.333333333333333	#NUM!	0	0	0	0	0	0	0	0	#NUM!	0	0	0	0	0	0	0	0	0	0	0	0	0	0	0	0	0.0868055555555556	0	#NUM!	0	0	#NUM!	0	chr2_1639	chr2	38604608	38604608
0	0	0	0	0	#NUM!	0	0	0	0	0	0	#NUM!	#NUM!	0	0	0	0	0	#NUM!	0	#NUM!	0	#NUM!	0	0	0	0	0	0	#NUM!	0	0	0	#NUM!	#NUM!	chr2_3187	chr2	97215991	97215991
0	0	0	0	0	#NUM!	0	0	0	0	0	0	#NUM!	#NUM!	0	0	0	0	0	#NUM!	0	#NUM!	0	#NUM!	0	0	0	0	0	0	#NUM!	0	0	0	#NUM!	#NUM!	chr2_3187	chr2	97215993	97215993
0	0	0	0	0	#NUM!	0	0	0	0	0	0	#NUM!	#NUM!	0	0	0	0	0	#NUM!	0	#NUM!	0	#NUM!	0	0	0	0	0	0	#NUM!	0	0	0	#NUM!	#NUM!	chr2_3187	chr2	97215999	97215999
0	0	0	0	0	#NUM!	0	0	0	0	0	0	#NUM!	#NUM!	0	0	0	0	0	#NUM!	0	#NUM!	0	#NUM!	0	0	0	0	0	0	#NUM!	0	0	0	#NUM!	#NUM!	chr2_3187	chr2	97216005	97216005
0	0	0	0	0	#NUM!	0	0	0	0	0	0	#NUM!	#NUM!	0	0	0	0	0	#NUM!	0	#NUM!	0	#NUM!	0	0	0	0	0	0	#NUM!	0	0	0	#NUM!	#NUM!	chr2_3187	chr2	97216007	97216007
0	0	0	0	0	#NUM!	0	0	0	0	0	0	#NUM!	#NUM!	0	0	0	0	0	#NUM!	0	#NUM!	0	#NUM!	0	0	0	0	0	0	#NUM!	0	0	0	#NUM!	#NUM!	chr2_3187	chr2	97216010	97216010
0	0	0	0	0	#NUM!	0	0	0	0	0	0	#NUM!	#NUM!	0	0	0	0	0	#NUM!	0	#NUM!	0	#NUM!	0	0	0	0	0	0	#NUM!	0	0	0	#NUM!	#NUM!	chr2_3187	chr2	97216018	97216018
0	#NUM!	#NUM!	#NUM!	0	0	0	#NUM!	0	#NUM!	1	#NUM!	#NUM!	0	0	0	0	#NUM!	0	0	0	0	#NUM!	#NUM!	0	#NUM!	#NUM!	0	0	0	0	0	0	0	0	#NUM!	chr2_3385	chr2	101435839	101435839
0	0	0	0	0	0	0	0	0	0	#NUM!	0	#NUM!	#NUM!	0	#NUM!	#NUM!	#NUM!	#NUM!	0	0	0	#NUM!	#NUM!	0	0	#NUM!	0	0	0	0	#NUM!	#NUM!	0	0	0	chr2_3730	chr2	114256971	114256971
0	0	#NUM!	0	0	0	#NUM!	0	0	0	0	#NUM!	#NUM!	0	0	0	0.333333333333333	#NUM!	0	0	0	0.166666666666667	0	#NUM!	0	0	#NUM!	#NUM!	0	0	0	0	#NUM!	0	0	0	chr2_3801	chr2	119592702	119592702
0	0	#NUM!	0	0	0	#NUM!	0	0	0	0	#NUM!	#NUM!	0	0	0	0	#NUM!	0	0	0	0.166666666666667	0	#NUM!	0	0	#NUM!	#NUM!	0	0	0	0	#NUM!	0	0	0	chr2_3801	chr2	119592705	119592705
0	0	#NUM!	0	0	0	#NUM!	0	0	0	0	#NUM!	#NUM!	0	0	0	0	#NUM!	0	0	0	0.166666666666667	0	#NUM!	0	0	#NUM!	#NUM!	0	0	0	0	#NUM!	0	0	0	chr2_3801	chr2	119592710	119592710
0	0	#NUM!	0	0	0	#NUM!	0	0	0	0	#NUM!	#NUM!	0	0	0	0	#NUM!	0	0	0	0.166666666666667	0	#NUM!	0	0	#NUM!	#NUM!	0	0	0	0	#NUM!	0	0	0	chr2_3801	chr2	119592718	119592718
0	0	0	0	0	0	0	0	0	0	0	0	#NUM!	0	0	0	1	0	0	0.0769230769230769	0	0	0.00138888888888889	0	0	0	0	0	0	0	0	0	0	0	0	0	chr2_4259	chr2	129513315	129513315
0	0	0	0	#NUM!	0	#NUM!	#NUM!	#NUM!	0.333333333333333	0	0	#NUM!	#NUM!	#NUM!	#NUM!	#NUM!	0	0	0	0	#NUM!	0	#NUM!	0	0	0	#NUM!	0	0	#NUM!	#NUM!	#NUM!	0	#NUM!	#NUM!	chr2_5968	chr2	220025186	220025186
0	0.166666666666667	0	0	0	0	0	0	0	0.0833333333333333	0	0.666666666666667	#NUM!	0	0	0	0.00138888888888889	0	0	0	0	0	0	0	0	0	0	#NUM!	0	0	0	0	0	0	0	0	chr2_5968	chr2	220025187	220025187
0	0	0	0	0	0	0	0	0	0	0	0	#NUM!	0	0	0	0	0	0	0	0	0	0	0	0	0	0	#NUM!	0	0	0	0	0	0	0	0	chr2_6153	chr2	223725816	223725816
0	0	0	0	0	0	#NUM!	0	0	0	0	0	#NUM!	1	0	0	0	0	0	0	0	0	0	#NUM!	0	0	0	0	0	0	0	0	0	0	0	0	chr2_6716	chr2	237078184	237078184
1	0.0520833333333333	1	0.00347222222222222	1	1	1	#NUM!	1	1	1	1	#NUM!	1	#NUM!	1	#NUM!	1	1	0.00347222222222222	0.666666666666667	1	1	1	1	1	1	#NUM!	#NUM!	1	1	1	1	1	1	#NUM!	chr2_7232	chr2	241279827	241279827
0	0	0	0	0	0	0	#NUM!	0	0	0	0	#NUM!	0	0	0	0	0	0	#NUM!	0.0666666666666667	0	0	0	0	0	0	0	0	0.00138888888888889	0	1	0	0	#NUM!	0	chr11_2089	chr11	44972672	44972672
0	0	0	0	0	0	0	#NUM!	0	0	0	0	#NUM!	0	0	0	0	0	0	#NUM!	0.0666666666666667	0	0	0	0	0	0	0	0	0.00138888888888889	0	1	0	0	#NUM!	0	chr11_2089	chr11	44972679	44972679
0	0	0	0	0	0	0	#NUM!	0	0	0	0	#NUM!	0	0	0	0	0	0	#NUM!	0	0	0	0	0	0	0	0.166666666666667	0	0.00138888888888889	0	1	0	0	#NUM!	0	chr11_2089	chr11	44972681	44972681
0	0	0	0	0	0	0.333333333333333	#NUM!	0	0	0	0	#NUM!	0	0	0	0	0	0	#NUM!	0.0666666666666667	0	0	0	0	0	0	0	0	0.00138888888888889	0	1	0	0	#NUM!	0	chr11_2089	chr11	44972684	44972684
0	0	#NUM!	0	0	0	0	0	0	0	#NUM!	0	#NUM!	0	0	0	#NUM!	0	0	0	0	0	#NUM!	0	#NUM!	#NUM!	#NUM!	#NUM!	#NUM!	0	0	0	0	0	#NUM!	0	chr11_2258	chr11	47207726	47207726
0	#NUM!	0	0.333333333333333	0	0	0	0	0	0.230769230769231	#NUM!	0	#NUM!	0	0	#NUM!	#NUM!	#NUM!	0	#NUM!	0	#NUM!	0	0	0	0	0	0	0	0	#NUM!	0	0	0	0	0	chr11_2743	chr11	62369320	62369320
0	0	0	0	0	0	0	0	0	0	0	0	#NUM!	0	0	0	#NUM!	0	0	0	0	0	0	0	0	#NUM!	#NUM!	0	0	#NUM!	0.0520833333333333	0	0	0	0	#NUM!	chr11_3461	chr11	65729544	65729544
0	0	0	0	0	0	0	0	0	0	0	0	#NUM!	0	0	0	#NUM!	0	0	0	0	0	0	0	0	#NUM!	#NUM!	0	0	#NUM!	0.0520833333333333	0	0	0	0	#NUM!	chr11_3461	chr11	65729546	65729546
0	0	0	0	0	0	0	0	0	0	0	0	#NUM!	0	0	0	#NUM!	0	0	0	0	0	0	0	0	#NUM!	#NUM!	0	0	#NUM!	0.0520833333333333	0	0	0	0	#NUM!	chr11_3461	chr11	65729552	65729552
0	0	0	0	0	0	0	0	0	0	0	0	#NUM!	0	0	0	#NUM!	0	0	0	0	0	0	0	0	#NUM!	#NUM!	0	0	#NUM!	0.0520833333333333	0	0	0	0	#NUM!	chr11_3461	chr11	65729558	65729558
0	0	0	0	0	0	0	0	0	0	0	0.0868055555555556	#NUM!	0	0	0	#NUM!	0	0	0	0	0	0	0	0	#NUM!	#NUM!	0	0	#NUM!	0.0520833333333333	0	0	0	0	#NUM!	chr11_3461	chr11	65729564	65729564
1	1	1	1	1	1	1	1	1	1	1	#NUM!	#NUM!	1	1	1	1	1	1	1	1	1	1	1	1	1	1	1	1	1	1	1	1	0.954545454545455	1	1	chr11_4169	chr11	69636402	69636402
#NUM!	#NUM!	1	1	1	1	1	#NUM!	#NUM!	1	1	1	#NUM!	1	1	#NUM!	#NUM!	1	#NUM!	1	1	#NUM!	1	1	1	#NUM!	#NUM!	#NUM!	1	1	0	#NUM!	1	1	1	#NUM!	chr11_4169	chr11	69636403	69636403
1	1	1	1	1	1	1	1	1	1	#NUM!	1	#NUM!	1	#NUM!	1	1	1	1	1	1	1	1	1	1	1	#NUM!	1	1	#NUM!	#NUM!	1	1	1	1	1	chr11_4589	chr11	75050842	75050842
1	1	1	1	1	1	1	1	1	1	1	1	#NUM!	1	1	1	1	1	1	1	1	1	1	1	1	1	1	1	1	1	1	1	1	1	1	#NUM!	chr11_5356	chr11	117342676	117342676
0	0.166666666666667	0	0	0	0	0	0	0	0	0	0	#NUM!	0	0	0	0	0	0	0	0	0	0	0	0	0	0	0	0	0	0	0	0	0	0	0	chr11_6184	chr11	134202466	134202466
0	0	0.0173611111111111	0	0	0	0	0	0	0	0	0	#NUM!	0	0	0	0	0	0	0	0	0	0	0	0	0	0	0	0.285714285714286	0	0	0	0	0	0	0	chr11_6184	chr11	134202476	134202476
0.176470588235294	0	0	0	0	0.0666666666666667	0.166666666666667	0	0	0.00347222222222222	0	0	#NUM!	0	0	0	0	0	0	0.00138888888888889	0	0	0	0	0	0	0	0	#NUM!	0.285714285714286	0.142857142857143	0	0	0	0	0	chr11_6184	chr11	134202484	134202484
0	0.0868055555555556	0	0	0.0173611111111111	0	0	0	0	0	0	0	#NUM!	0	0	0	0	0	0	0	0	0	0	0	0.0714285714285714	0	0.333333333333333	0	0	0	0	0	0	0	0	#NUM!	chr20_120	chr20	2082798	2082798
#NUM!	1	1	1	1	#NUM!	#NUM!	1	1	1	#NUM!	1	#NUM!	1	#NUM!	1	1	1	1	1	1	#NUM!	0.00277777777777778	#NUM!	#NUM!	1	1	#NUM!	#NUM!	#NUM!	1	1	1	1	#NUM!	1	chr20_2719	chr20	59696974	59696974
0	0	0	0	0	0	0	0	0.111111111111111	0	0	#NUM!	0	0	0	0	0	0	0	0	0	0	0	0	0	0	0	0	0	0	0.166666666666667	#NUM!	0	0	0	0	chr21_177	chr21	27106794	27106794
0	0	0	0	0	0	0	0	0.111111111111111	0	0	#NUM!	0	0	0	0	0	0	0	0	0	0	0	0	0	0	0	0	0	0	0.166666666666667	#NUM!	0	0	0	0	chr21_177	chr21	27106816	27106816
0	0	0	0	0	0	0	0	0.111111111111111	0	0	#NUM!	0	0	0	0	0	0	0	0	0	0	0	0	0	0	0	0	0	0	0.166666666666667	#NUM!	0	0	0	0	chr21_177	chr21	27106822	27106822
0	0	0	0	0	0	0	0	0.111111111111111	0	0	#NUM!	0	0	0	0	0	0	0	0	0.285714285714286	0	0	0	0	0	0	0	0	0	0	#NUM!	0	0	0	0	chr21_177	chr21	27106826	27106826
#NUM!	0	0	0	0	#NUM!	0	0	0	0	0	0	#NUM!	0	0	0	0	0	0	0	0	0	#NUM!	#NUM!	0	#NUM!	0	0	#NUM!	#NUM!	0.666666666666667	0	0	0	0	#NUM!	chr21_177	chr21	27106829	27106829
0	#NUM!	0	0	0	0	0	0	0	0	0	0	#NUM!	0	0	0	#NUM!	0	#NUM!	#NUM!	0	0	0	#NUM!	#NUM!	0	0	0	1	0	#NUM!	0	0	0	#NUM!	#NUM!	chr21_787	chr21	43299063	43299063
0	0	0	0	0	0	#NUM!	0	0	0	0	0	#NUM!	#NUM!	0	0	0	#NUM!	0	0	0	#NUM!	0	0	0	#NUM!	0	0	0	0	0	0	0	0	0	0	chr21_1840	chr21	47062386	47062386
0	0	0	0.00347222222222222	0	0.428571428571429	0	1	0	0	0	0	#NUM!	0	0	0	0	0	0	0	0	0	1	#NUM!	0	0	0	0	0	0	0	0	0.0833333333333333	0	0	#NUM!	chr7_1243	chr7	2705046	2705046
0	0	0	0.0173611111111111	0	0.428571428571429	0	0	0	0	0	0	#NUM!	0	0	0	0	0	0	0	0	0	1	#NUM!	0	0	0	0	0	0	0	0	0	0	0	#NUM!	chr7_1243	chr7	2705051	2705051
1	1	1	1	1	1	1	1	1	1	1	1	#NUM!	1	1	0.666666666666667	1	1	1	1	1	1	1	#NUM!	1	#NUM!	1	1	1	#NUM!	1	1	0.00625	1	1	#NUM!	chr7_1889	chr7	11097248	11097248
0.941176470588235	1	1	1	1	1	1	1	1	1	1	1	#NUM!	1	1	1	1	1	1	1	1	1	1	#NUM!	0.00486111111111111	#NUM!	1	0	1	#NUM!	1	0.777777777777778	1	1	1	#NUM!	chr7_1889	chr7	11097253	11097253
0	0	0	0	0	0	0	0	0	0	0	0	#NUM!	0	0	0.166666666666667	0	0	0.0173611111111111	0	0	0	0	0	0	#NUM!	0	0	0	0	0	0	0	0	#NUM!	#NUM!	chr7_2392	chr7	30811021	30811021
0	0	0	0	0	0	0	0	0	0	0	0	#NUM!	0	0	0	0	0	0	0	0	0	0	0	0	#NUM!	0	0	0	0	0	0.00138888888888889	0	0	#NUM!	#NUM!	chr7_2392	chr7	30811027	30811027
0	0	0	0	0	0	0	0	0	0	0	0	#NUM!	0	0	0	0	0	0	0	0	0	0	0	0	#NUM!	0	0	0	0	0	0	0	0	#NUM!	#NUM!	chr7_2392	chr7	30811029	30811029
0	0	0	0	0	0	0	0	0	0	0	0	#NUM!	0	0	0	0	0	0	0	0	0	0	0	0	#NUM!	0	0	0	0	0	0	0	0	#NUM!	#NUM!	chr7_2392	chr7	30811040	30811040
0	0	0	0	0	0	0	0	0	0	0	0	#NUM!	0	0	0	0	0	0	0	0	0	0	0	0	#NUM!	0	0	0	0	0	0	0	0	#NUM!	#NUM!	chr7_2392	chr7	30811043	30811043
0	0	0	#NUM!	0	#NUM!	0	0	0	0	0	#NUM!	#NUM!	0	0	0	0	0	0	0	0	0	#NUM!	#NUM!	0	0	#NUM!	0	0	#NUM!	#NUM!	0	0	0	0	0	chr7_2473	chr7	35077617	35077617
0	0	0	#NUM!	0	#NUM!	0	0	0	0	0	#NUM!	#NUM!	0	0	0	0	0	0	0	0	0	#NUM!	#NUM!	0	0	#NUM!	0	0	#NUM!	#NUM!	0	0	0	0	0	chr7_2473	chr7	35077633	35077633
0	0	0.000694444444444444	0	0	0	0	0	0	0	1	0	#NUM!	0.00138888888888889	0	0.142857142857143	0	0	0	0	0	1	0	0.00347222222222222	0	0	0	0	0	0	0	0	0	0	0.00416666666666667	0	chr7_2473	chr7	35077636	35077636
0	0	0	#NUM!	0	#NUM!	0	0	0	0	0	#NUM!	#NUM!	0	0	0	0	0	0	0	0	0	#NUM!	#NUM!	0	#NUM!	#NUM!	0	0	#NUM!	#NUM!	0	0	0	0	0	chr7_2473	chr7	35077637	35077637
0	0	0	0	0	0	0	0	0	0	0	0	#NUM!	0	0	0	0	0	0	0	0	0	0	0.00347222222222222	0	0	0	0	0	0	0	0	0	0	0.00416666666666667	0	chr7_2473	chr7	35077641	35077641
0	0	0	0	0	0	0	0	0	0	0	0	#NUM!	0	0.0173611111111111	0	0	0	0	0	0	1	0	0	0	0	0	0	0	0	0	0	0.0909090909090909	0	0.00416666666666667	0	chr7_2473	chr7	35077655	35077655
0	0	0	0	0	0	0	0	0	0	0	0	#NUM!	0	0	0	0	0	0	0	0	0	0	0.00347222222222222	0	0	0	0	0	0	0	0	0	0	0.00416666666666667	0	chr7_2473	chr7	35077662	35077662
0	0	0	0	0	0	0	0	0	0	0	0	#NUM!	0	0	0	0	0	0	0	0	1	0	0.00347222222222222	0	0	0	0	0	0	0	0	0	0	0.00416666666666667	0	chr7_2473	chr7	35077666	35077666
0	0	0	0	0	0	0	0	0	0	0	0	#NUM!	0	0	0	0	0	0	0	0	1	0	0.00347222222222222	0	0	0	0	0	0	0	0	0	0	0.00416666666666667	0	chr7_2473	chr7	35077675	35077675
0	0	0	0	0	0	0	0	0	0	0	0	#NUM!	0	0	0	0	0	0.000694444444444444	0	0	1	0	0.00347222222222222	0	0	0	0	0	0	0	0	0	0	0	0	chr7_2473	chr7	35077683	35077683
0	0	0	0	0	0	0	0	0	0	0	0	#NUM!	0	0	0	0	0	0	0	0	0	0	0	0	0	0	#NUM!	0	0	0	0	0	0	0	0	chr7_2487	chr7	35298095	35298095
0	0	#NUM!	0	0	0	0	#NUM!	0	0	0	0	#NUM!	0	0	0	#NUM!	0	0	0	0	#NUM!	#NUM!	0	0	#NUM!	0	#NUM!	0	#NUM!	0	0	0	0	0	0	chr7_3816	chr7	77648874	77648874
0	0	#NUM!	0	0	0	0	#NUM!	0	0	0	0	#NUM!	0	0	0	#NUM!	0	0	0	0	#NUM!	#NUM!	0	0	#NUM!	0	#NUM!	0	#NUM!	0	0	0	0	0	0	chr7_3816	chr7	77648881	77648881
0	0	#NUM!	0	0	0	0	#NUM!	0	0	0	0	#NUM!	0	0	0	#NUM!	0	0	0	0	#NUM!	#NUM!	0	0	#NUM!	0	#NUM!	0	#NUM!	0	0	0	0	0	0	chr7_3816	chr7	77648884	77648884
0	0	#NUM!	0	0	0	0	#NUM!	0	0	0	0	#NUM!	0	0	0	#NUM!	0	0	0	0	#NUM!	#NUM!	0	0	#NUM!	0	#NUM!	0	#NUM!	0	0	0	0	0	0	chr7_3816	chr7	77648887	77648887
0	0	#NUM!	0	0	0	0	#NUM!	0	0	0	0	#NUM!	0	0	0	#NUM!	0	0	0	0	#NUM!	#NUM!	0	0	#NUM!	0	#NUM!	0	#NUM!	0	0	0	0	0	0	chr7_3816	chr7	77648891	77648891
0	0	#NUM!	0	0	0	0	#NUM!	0	0	0	0	#NUM!	0	0	0	#NUM!	0	0	0	0	#NUM!	#NUM!	0	0	#NUM!	0	#NUM!	0	#NUM!	0	0	0	0	0	0	chr7_3816	chr7	77648896	77648896
0	0	#NUM!	0	0	0	0	#NUM!	0	0	0	0	#NUM!	0	0	0	#NUM!	0	0	0	0	#NUM!	#NUM!	0	0	#NUM!	0	#NUM!	0	#NUM!	0	0	0	0	0	0	chr7_3816	chr7	77648907	77648907
0	#NUM!	0	0	0	0	0	#NUM!	0	0	0	0	0	0	#NUM!	0	0	0	0	0	0	0	0	#NUM!	0	#NUM!	0	0	0	0	0	#NUM!	0	0	0	0	chr7_3816	chr7	77648908	77648908
0	0	#NUM!	0	0	0	0	#NUM!	0	0	0	0	#NUM!	0	0	0	#NUM!	0	0	0	0	#NUM!	#NUM!	0	0	#NUM!	0	#NUM!	0	#NUM!	0	0	0	0	0	0	chr7_3816	chr7	77648911	77648911
0	#NUM!	0	0	0	0	0	#NUM!	0	0	0	0	0	0	#NUM!	0	0	0	0	0	0	0	0	#NUM!	0	#NUM!	0	0	0	0	0	#NUM!	0	0	0	0	chr7_3816	chr7	77648912	77648912
1	1	1	1	1	1	#NUM!	1	1	1	1	1	#NUM!	1	1	1	#NUM!	1	1	1	1	1	1	#NUM!	1	#NUM!	1	#NUM!	1	1	#NUM!	1	1	1	1	1	chr7_4572	chr7	101129798	101129798
1	1	1	1	0.00347222222222222	1	#NUM!	1	1	1	1	1	#NUM!	1	1	1	#NUM!	1	1	1	1	1	1	#NUM!	1	#NUM!	1	#NUM!	0.00347222222222222	1	#NUM!	0	1	1	1	1	chr7_4572	chr7	101129802	101129802
0.153846153846154	1	0	0	0.666666666666667	0	0	0.00416666666666667	0.000694444444444444	0.0714285714285714	0.0868055555555556	0	#NUM!	0	0.00277777777777778	0	0.333333333333333	0	0.00138888888888889	0.00277777777777778	0	0	0	0	0	0	0	0	0.333333333333333	#NUM!	0	0	0.111111111111111	0	1	0.333333333333333	chr7_4751	chr7	104581780	104581780
0.230769230769231	1	0	0.0868055555555556	0.0173611111111111	0	0.166666666666667	0	0.000694444444444444	0.0714285714285714	0	0	#NUM!	0	0	0	0	0	0	0	0	0	0	0	0	0	0	0	0.333333333333333	#NUM!	0	0	0.333333333333333	0.615384615384615	1	0	chr7_4751	chr7	104581786	104581786
0	0	0	0	0	0	1	0	0	0	0	0	#NUM!	0	0	0	#NUM!	0	0	0	0	0	0.0714285714285714	0	0	0	0	0	0	0	0	0	0	0	0	0	chr7_5183	chr7	129420422	129420422
0	0	0	0	0	0	1	0	0	0	0	0	#NUM!	0	0	0	#NUM!	0	0	0	0	0	0.0714285714285714	0	0	0	0	0	0	0	0	0	0	0	0	0	chr7_5183	chr7	129420427	129420427
0	0	0	0	0	0	1	0	0	0	0	0	#NUM!	0	0	0	#NUM!	0	0	0	0	0	0.0714285714285714	0	0	0	0	0	0	0	0	0	0	0	0	0	chr7_5183	chr7	129420441	129420441
0	0.0868055555555556	0	0	0	0	0	0	0	0	0	0	#NUM!	0	0	0	0	0	0	0	0	0	0	0	0	0	0	0	0	0	0	0	0	0	0	0	chr7_5249	chr7	130132791	130132791
0	0.0868055555555556	0	0	0	0	0	0	0	0	0	0	#NUM!	0	0	0.0555555555555556	0	0	0	0	0	0	0	0	0	0	0	0	0	0	0	0	0	0	0	0	chr7_5249	chr7	130132801	130132801
0.037037037037037	0	0	0	0.434027777777778	0.0555555555555556	0	0	0	0	0	0	#NUM!	0	0	0.0555555555555556	0	0.166666666666667	0	0	0	0	0	0	0	0	0	0	0	0.272727272727273	0	0	0.0833333333333333	0	0	0	chr7_5249	chr7	130132823	130132823
0	0	0	0	0	0	0	1	0	0	0	0	#NUM!	0	0	#NUM!	#NUM!	0	0	0	0	0	0	#NUM!	0	0	#NUM!	0	#NUM!	0	0	0	0	0	0	0	chr7_5314	chr7	132261931	132261931
0	0	0	0	0	0	0	0	0	0	#NUM!	#NUM!	#NUM!	0	0	0	0	0	0	0	#NUM!	0	0	0	#NUM!	0	#NUM!	0	0	#NUM!	#NUM!	0	0.00347222222222222	0	0	#NUM!	chr18_1466	chr18	60985804	60985804
0	0	0	0	0	0	0	0	0	0	0	0	#NUM!	0	0	0	0	0	0	0	0	0	0.00138888888888889	0	0	0	0	0	0	0	0	0	0	0	0	#NUM!	chr13_413	chr13	28363905	28363905
0	0	0	0	0	0	0	0	0	0.000694444444444444	0	0	#NUM!	0	0	0	0	0	0	0	0	0	0.00138888888888889	0.444444444444444	0	0	0	0	0	0	0	0	0	0	0	#NUM!	chr13_413	chr13	28363925	28363925
0	0	0	0	0	0	0	0	0	0.000694444444444444	0	0	#NUM!	0	0	0	0	0	0	0	0	0	0.00138888888888889	0.444444444444444	0	0	0	0	0	0	0	0	0	0	0	#NUM!	chr13_413	chr13	28363927	28363927
0	0	0	0	0	0	0	0	0	0	0	0	#NUM!	0	0	0	0	0	0	0.0520833333333333	0	0	0	0	0	0	0	#NUM!	0	0	0	0	0	0	1	#NUM!	chr13_695	chr13	37573390	37573390
0	0	0	0	0	0	0	#NUM!	0	0	0	0	#NUM!	0	0	0	#NUM!	0	0	0	0.0104166666666667	0	0	#NUM!	0	0	0	0	0	0	0	0	0	0	#NUM!	0	chr13_695	chr13	37573458	37573458
0	0	0	0	0	0	0	#NUM!	0	0	0	0	#NUM!	0	0	0	#NUM!	0	0	0	0.0104166666666667	0	0	#NUM!	0	0	0	0	1	0	0	0	0	0	#NUM!	0	chr13_695	chr13	37573468	37573468
0	0	0	0	0	0	0	0	0	0	0	0	#NUM!	0	0	0	0	0	0	0	0	0	0	0	0	#NUM!	0	0	0	0	0	0	0	0	0	0	chr13_2586	chr13	114897095	114897095
0	0	0	0	0.0857142857142857	0	0	0	0	0	0	0	#NUM!	0	0	0	0	0	0	0	0	0	0	0	0	#NUM!	0	0	0	0	0	0	0	0	0	0	chr13_2586	chr13	114897118	114897118
#NUM!	0	#NUM!	0	0	0	0	#NUM!	0	0	0	#NUM!	#NUM!	0	0	0	#NUM!	#NUM!	0	0	0	0	#NUM!	0	0	0	#NUM!	#NUM!	#NUM!	0	1	#NUM!	0	0	#NUM!	0	chr5_86	chr5	421486	421486
#NUM!	0	#NUM!	0	0	0	0	#NUM!	0	0	0	#NUM!	#NUM!	0	0	0	#NUM!	#NUM!	0	0	0	0	#NUM!	0	0	0	#NUM!	#NUM!	#NUM!	0	1	#NUM!	0	0	#NUM!	0	chr5_86	chr5	421507	421507
0	0	0	0	0.0868055555555556	0	0	0	0	0	0	0	#NUM!	0	0	0	#NUM!	0	0	#NUM!	0.0833333333333333	0	0	0	0	0	0	0	0	0	0.0769230769230769	0	0	0	0	0	chr5_1473	chr5	43044676	43044676
0	#NUM!	0	0	0	0	0	0	0	0	#NUM!	0	#NUM!	0	0	0	#NUM!	0	0	#NUM!	0	0	0	#NUM!	0	#NUM!	0	#NUM!	0	0	#NUM!	0	0	0	#NUM!	0	chr5_1685	chr5	60140018	60140018
0	0	0.00138888888888889	0	0	0	0	0	0.0769230769230769	0	0	0	#NUM!	0	0	0	#NUM!	0	0	0	0	0	0	0	0	#NUM!	0.0868055555555556	0	0	0	0	0	0	0	0	0	chr5_1705	chr5	61708440	61708440
0	0	0.00138888888888889	0	0	0	0	0	0.0769230769230769	0	0	0	#NUM!	0	0	0	#NUM!	0	0	0	0	0	0	0	0	#NUM!	0	0	0	0	0	0	0	0	0	0	chr5_1705	chr5	61708446	61708446
0	#NUM!	0	0	0	0	0	1	0	0	0	0	#NUM!	0	#NUM!	0	#NUM!	0	0	0	0	0	0	#NUM!	0	#NUM!	0	0	0.111111111111111	0	0	0	0	0	0	#NUM!	chr5_1705	chr5	61708570	61708570
0	#NUM!	0	0	0	0	0	1	0	0	0	0	#NUM!	0	#NUM!	0	#NUM!	0	0	0	0	0	0	#NUM!	0	#NUM!	0	0	0.111111111111111	0	0	1	0	0	0	#NUM!	chr5_1705	chr5	61708579	61708579
0	#NUM!	0	0	0	0	0	1	0	0	0	0	#NUM!	0	#NUM!	0	#NUM!	0	0	0	0	0	0	#NUM!	0	#NUM!	0	0	0.111111111111111	0	0	1	0	0	0	#NUM!	chr5_1705	chr5	61708581	61708581
0	#NUM!	0	0	0	0	0	1	0	0	0	0	#NUM!	0	#NUM!	0	#NUM!	0	0	0	0	0	0	#NUM!	0	#NUM!	0	0	0.111111111111111	0	0	1	0	0	0	#NUM!	chr5_1705	chr5	61708583	61708583
0	#NUM!	0	0	0	0	0	1	0	0	0	0	#NUM!	0	#NUM!	0	#NUM!	0	0	0	0	0	0	#NUM!	0	#NUM!	0	0	0.111111111111111	0	0	1	0	0	0	#NUM!	chr5_1705	chr5	61708587	61708587
0	#NUM!	0	0	0	0	0	1	0	0	0	0	#NUM!	0	#NUM!	0	#NUM!	0	0	0	0	0	0	#NUM!	0	#NUM!	0	0	0.111111111111111	0	0	1	0	0	0	#NUM!	chr5_1705	chr5	61708589	61708589
0	#NUM!	0	0	0	0	0	1	0	0	0	0	#NUM!	0	#NUM!	0	#NUM!	0	0	0	0	0	0	#NUM!	0	#NUM!	0	0	0.111111111111111	0	0	1	0	0	0	#NUM!	chr5_1705	chr5	61708592	61708592
0	0	0.000694444444444444	0	0	0	0	0.00347222222222222	0	0	0.00138888888888889	0	#NUM!	0	0	0	1	0	0	0.333333333333333	0	0	0	0	0	0	0	0	0	0.00347222222222222	0	0	0	0	0	0	chr5_1919	chr5	74062583	74062583
0	0	0.000694444444444444	0	0	0	0	0.00347222222222222	0	0	0.00138888888888889	0	#NUM!	0	0	0	1	0	0	0.333333333333333	0	0	0	0	0	0	0	0	0	0	0	0	0	0	0	0	chr5_1919	chr5	74062589	74062589
0	0	0.000694444444444444	0	0	0	0	0.00347222222222222	0	0	0.00138888888888889	0	#NUM!	0	0	0	1	0	0	0.333333333333333	0	0	0	0	0	0	0	0	0	0	0	0	0	0	0	0	chr5_1919	chr5	74062592	74062592
0	0	0	0	0	0	0	0	0	0	0	0	#NUM!	0	0	0	#NUM!	0	0	0	0	0	0	0	0	0	0	0	0.272727272727273	0.260416666666667	0	0	0	0	0	0	chr5_1919	chr5	74062593	74062593
0	0	0	0	0	0	0	0	0	0	0	0	#NUM!	0	0	0	#NUM!	0	0	0	0	0	0	0	0	0	0	0	0.272727272727273	0	0	0	0.115384615384615	0	0	0	chr5_1919	chr5	74062623	74062623
0	0	0	0	0	0	0	0	0	0	0	0	1	0	0	0	0	0	0	0	0.0909090909090909	0	0	0	0	#NUM!	0	0	0	0	0	0	0	0	0	0	chr5_2289	chr5	95296370	95296370
0	0	#NUM!	0	0.285714285714286	#NUM!	#NUM!	0	0	#NUM!	#NUM!	#NUM!	#NUM!	0	#NUM!	#NUM!	#NUM!	0	0	0	0	0	1	#NUM!	#NUM!	0	0	#NUM!	0	#NUM!	0	0	0.166666666666667	0	0	0.333333333333333	chr5_2289	chr5	95296372	95296372
0.166666666666667	0	0.117647058823529	0	0	0	0	0	0	0	0.142857142857143	0	1	0	0	0	0	0.0868055555555556	0	0	0.000694444444444444	0	0	#NUM!	0	#NUM!	0	0	0	0	0	0	0	0	0	0	chr5_2289	chr5	95296373	95296373
0	0	#NUM!	0	0	#NUM!	#NUM!	0	0	#NUM!	#NUM!	#NUM!	#NUM!	0	#NUM!	#NUM!	#NUM!	0	0	0	0	0	0	#NUM!	#NUM!	0	0	#NUM!	0	#NUM!	0	0	0	0	0	0	chr5_2289	chr5	95296384	95296384
0	0	#NUM!	0	0	#NUM!	#NUM!	0	0	#NUM!	#NUM!	#NUM!	#NUM!	0	#NUM!	#NUM!	#NUM!	0	0	0	0	0	0	#NUM!	#NUM!	0	0	#NUM!	0	#NUM!	0	0	0	0	0	0	chr5_2289	chr5	95296390	95296390
0	0	0	0	0	0	0	#NUM!	0	0	0	#NUM!	#NUM!	0	#NUM!	0	#NUM!	#NUM!	0	#NUM!	0	0	0	#NUM!	0	0	0	0	0	0	0	0	0	0	0	#NUM!	chr5_2289	chr5	95296391	95296391
0	0	0.00138888888888889	0	0	0	0	0	0	0	0	0	#NUM!	0	0	0	0	0	0	0	0	0	0	0	0	0	0	0	0	0	0	0	0	0	0.00138888888888889	0	chr5_2813	chr5	132387674	132387674
0	0	0	0	0	0	0.142857142857143	0	0	0	0	0	0	0	0.000694444444444444	0	#NUM!	0	0	0	0	0	0	0	0	0	0	0	0	0	0	0	0	0	0	0	chr5_4028	chr5	171434078	171434078
0	0	0.0868055555555556	0	0	0	0	0	0	0	0	0	#NUM!	0	0	0.428571428571429	0	0	0	0	0	0	0	0	0	0	0	#NUM!	0	0	0	0.333333333333333	0.210526315789474	0.352941176470588	0	0	chr5_4988	chr5	180046215	180046215
0	0	0	0	0	0	0	0	0	0	0	0	#NUM!	0	0	0	0	0	0	0	0	0	0	0	0	0	0	#NUM!	0	0	0	0	0	0	0	0	chr5_4988	chr5	180046223	180046223
0	0	0	0	0	0	0.0173611111111111	0	0	0	0	0	#NUM!	0	0	0	0	0	0	0	0	0	0	0	0	0	0	#NUM!	0	0	0	0	0	0	0	0	chr5_4988	chr5	180046226	180046226
0	#NUM!	0	0	0	0	#NUM!	0	0	0	0	0	#NUM!	0	0	0	0	0	0	0	0	0	0	0	0	0	0	#NUM!	0	0	0	0	0.00138888888888889	0	0	0	chr5_5076	chr5	180650678	180650678
0	0	0	0	0	0	#NUM!	0	0	0	0	0	#NUM!	0	0	0	#NUM!	0	0	0	#NUM!	1	0	0	0	0	0	0	0	0	0	0	0	0	0	0	chr22_977	chr22	29169145	29169145
0	0	#NUM!	0	0	#NUM!	#NUM!	0	0	0	0	0	#NUM!	#NUM!	0	0	0	0	0	0	0	0	0	0	0	0	#NUM!	0	#NUM!	0	#NUM!	0	0	0	0	0	chr22_1317	chr22	34316313	34316313
0	#NUM!	0	0	0	0	0	0	0	0	0	0	#NUM!	0	0	#NUM!	0.0173611111111111	0	0	0	0	0	0	0	0	0	0	#NUM!	0	0	#NUM!	0	0	0	0	0	chr22_1601	chr22	37957882	37957882
1	1	1	1	1	1	#NUM!	1	1	1	1	1	#NUM!	1	1	1	1	1	1	1	1	1	0.0520833333333333	0.0520833333333333	#NUM!	1	1	0	1	1	#NUM!	1	1	0.00486111111111111	1	1	chr22_2444	chr22	43897509	43897509
1	0	1	1	1	1	1	1	1	1	1	1	#NUM!	1	1	1	#NUM!	1	1	1	1	1	1	0.00555555555555556	1	1	1	#NUM!	1	0.923076923076923	0.00555555555555556	0.00347222222222222	0.666666666666667	0.00625	1	#NUM!	chr22_3501	chr22	49766936	49766936
1	#NUM!	1	#NUM!	1	1	1	1	1	1	1	#NUM!	#NUM!	#NUM!	1	1	1	1	#NUM!	0.0520833333333333	1	1	1	#NUM!	1	1	1	1	1	#NUM!	#NUM!	1	1	1	#NUM!	#NUM!	chr22_3501	chr22	49766983	49766983
1	#NUM!	1	1	1	1	1	1	1	1	1	#NUM!	#NUM!	#NUM!	1	1	1	1	#NUM!	1	1	1	1	#NUM!	1	1	1	1	1	#NUM!	#NUM!	1	1	1	#NUM!	#NUM!	chr22_3501	chr22	49766986	49766986
1	#NUM!	1	1	1	1	1	1	1	1	1	#NUM!	#NUM!	#NUM!	1	1	1	1	#NUM!	1	1	1	1	#NUM!	1	1	0.00555555555555556	1	1	#NUM!	#NUM!	1	1	1	#NUM!	#NUM!	chr22_3501	chr22	49766993	49766993
0.0111111111111111	0	0	0	0	0	0	0	#NUM!	0	0	0	#NUM!	0	0	0	0	0	0	0	0	0	0	0	0	0	0	#NUM!	0	0	0.00208333333333333	0	0	0	#NUM!	#NUM!	chrY_41	chrY	9384788	9384788
0.0111111111111111	0	0	0	0	0.0868055555555556	0	0	#NUM!	0	0	0	#NUM!	0	0	0	0	0	0	0	0	0	0	0	0	0	0	#NUM!	0	0	0.00208333333333333	0	0	0	#NUM!	#NUM!	chrY_41	chrY	9384792	9384792
0.0111111111111111	0	0	0	0	0.0868055555555556	0	0	#NUM!	0	0	0	#NUM!	0	0	0	0	0	0	0	0	0	0	0	0	0	0	#NUM!	0	0	0.00208333333333333	0	0	0	#NUM!	#NUM!	chrY_41	chrY	9384795	9384795
0	0	0	0	#NUM!	0	0	0.00347222222222222	#NUM!	0	0	0	#NUM!	#NUM!	0	0	#NUM!	0	0	#NUM!	0	#NUM!	0	0	0	0	0	#NUM!	0	#NUM!	#NUM!	#NUM!	#NUM!	0	0	0	chrY_147	chrY	21154942	21154942

## Sheet: untrained_vs_detrained
1_11	2_11	3_11	1_14	2_14	3_14	1_15	2_15	3_15	1_16	2_16	3_16	1_17	2_17	3_17	1_18	2_18	3_18	1_24	2_24	3_24	1_27	2_27	3_27	1_5	2_5	3_5	1_7	2_7	3_7	1_8	2_8	3_8	1_9	2_9	3_9	cluster	seqnames	start	end
0	0	0	#NUM!	0	0	0	0	0	0	0	0	#NUM!	#NUM!	0	#NUM!	#NUM!	0	0	0	0	0	0	0	0	0	0	0	0	#NUM!	0	0	0	0	#NUM!	0	chr6_99	chr6	1457520	1457520
0	0	0	0	0.333333	0.5	#NUM!	0	0	0	0	0	#NUM!	#NUM!	#NUM!	#NUM!	#NUM!	0	#NUM!	#NUM!	#NUM!	0	#NUM!	#NUM!	0	0	0	1	0	0	0	0	0	0.235294	0	0	chr6_1658	chr6	42072034	42072034
0	0	0	0	0	0	0	#NUM!	0	0	0.333333	0	#NUM!	#NUM!	0	0	0	0	0	0	0	#NUM!	#NUM!	0	0	0	0	#NUM!	0	0	0.285714	0	0	0	0	0	chr6_2443	chr6	89791691	89791691
0	0	0	0	0	0	0	#NUM!	0	0	0.285714	0	#NUM!	#NUM!	0	0	0	0	0	0	0	#NUM!	#NUM!	0	0	0	0	#NUM!	0	0	0.285714	0	0	0	0	0	chr6_2443	chr6	89791695	89791695
0	0	#NUM!	#NUM!	#NUM!	#NUM!	0	0.0769231	0	0	0	#NUM!	#NUM!	0	0	0	0	0	0	0	0	0	0	0	0	0	0	0	0	0	#NUM!	#NUM!	#NUM!	0	1	0	chr6_2514	chr6	96025404	96025404
0	0	#NUM!	0	0	0	#NUM!	#NUM!	0	0	0	0	#NUM!	0	#NUM!	#NUM!	#NUM!	0	0	0	0	0.25	0	#NUM!	0	0	0	0	0.333333	0	0	0	0	0	0	0	chr6_2955	chr6	119038081	119038081
0	0	0	0	0	0	0	0	0	0.0454545	0	0	#NUM!	0	0	0	0	0	0	0.0666667	0.0384615	0.25	0	0	0	0	0	0	0	0	0.5	0	0	0	0	0	chr6_3431	chr6	150275804	150275804
0	0	0	0	0	0	0	0	0	0.0454545	0	0	#NUM!	0	0	0	0	0	0	0.0666667	0.0384615	0.25	0	0	0	0	0	0	0	0	0.5	0	0	0	0	0	chr6_3431	chr6	150275806	150275806
0	0	0	0	0	0	0	0	0	0.0454545	0	0	#NUM!	0	0	0	0	0	0	0.0666667	0.0384615	0.25	0	0	0	0	0	0	0	0	0.5	0	0	0	0	0	chr6_3431	chr6	150275813	150275813
0	0	0	0	0	0	0	0	0	0.0454545	0	0	#NUM!	0	0	0	0	0	0	0.0666667	0.0384615	0.25	0	0	0	0	0	0	0	0	0.5	0	0	0	0	0	chr6_3431	chr6	150275831	150275831
0	0	0	0	0	0	0	0	0	0.0454545	0	0	#NUM!	0	0	0	0	0	0	0.0666667	0.0384615	0.25	0	0	0	0	0	0	0	0	0.5	0	0	0	0	0	chr6_3431	chr6	150275839	150275839
0	0.2	0.117647	0	0	0.0952381	0	0	0	0	0	0	#NUM!	0	0	0	#NUM!	0	0.0769231	0.133333	0.04	0.25	0	0	0	0	0	0	0	0	0.5	0	0	0	0	0	chr6_3431	chr6	150275849	150275849
0	0	0	0	0	0	#NUM!	#NUM!	0	#NUM!	#NUM!	#NUM!	#NUM!	0	0	0	0	#NUM!	0	0	0	0	0	#NUM!	0	#NUM!	0	0	#NUM!	0	#NUM!	#NUM!	0	0	0	#NUM!	chr6_3818	chr6	160769938	160769938
0	0	0	0	0	0	#NUM!	#NUM!	0	#NUM!	#NUM!	#NUM!	#NUM!	0	0	0	0	#NUM!	0	0	0	0	0	#NUM!	0	#NUM!	0	0	#NUM!	0	#NUM!	#NUM!	0	0	0	#NUM!	chr6_3818	chr6	160769947	160769947
#NUM!	0	0	0	0	#NUM!	#NUM!	#NUM!	0	1	#NUM!	0	#NUM!	0	0	0	#NUM!	0	0	0	0	#NUM!	0	#NUM!	0	#NUM!	#NUM!	0	#NUM!	0	#NUM!	#NUM!	#NUM!	0	0	#NUM!	chr6_3818	chr6	160769948	160769948
0	0	0	0	0	0	#NUM!	#NUM!	0	#NUM!	#NUM!	#NUM!	#NUM!	0	0	0	0	#NUM!	0	0	0	0	0	#NUM!	0	#NUM!	0	0	#NUM!	0	#NUM!	#NUM!	0	0	0	#NUM!	chr6_3818	chr6	160769949	160769949
#NUM!	0	0	0	0	#NUM!	#NUM!	#NUM!	0	1	#NUM!	0	#NUM!	0	0	0	#NUM!	0	0	0	0	#NUM!	0	#NUM!	0	#NUM!	#NUM!	0	#NUM!	0	#NUM!	#NUM!	#NUM!	0	0	#NUM!	chr6_3818	chr6	160769950	160769950
#NUM!	0	0	0	0	#NUM!	#NUM!	#NUM!	0	0	#NUM!	0	#NUM!	0	0	0	#NUM!	0	0	0	0	#NUM!	0	#NUM!	0	#NUM!	#NUM!	0	#NUM!	0	#NUM!	#NUM!	#NUM!	0	0	#NUM!	chr6_3818	chr6	160769959	160769959
0	0	0	0	0	0	0	#NUM!	0	0	0	1	#NUM!	0	0	0	#NUM!	0	0	#NUM!	0	0	0	#NUM!	0	#NUM!	0	0	0	0	#NUM!	0	0	0	#NUM!	0	chr6_3902	chr6	163834752	163834752
0	0	0	0	0.2	0	0	#NUM!	0	0	0	0	#NUM!	0	0	0	#NUM!	0	0	#NUM!	0	0	0	#NUM!	0	#NUM!	0	0	0	0	#NUM!	0	0	0	#NUM!	0	chr6_3902	chr6	163834762	163834762
0	0	0	0	0	0	0	#NUM!	0	0	0	1	#NUM!	0	0	0	#NUM!	0	0	#NUM!	0	0	0	#NUM!	0	#NUM!	0	0	0	0	#NUM!	0	0	0	#NUM!	0	chr6_3902	chr6	163834770	163834770
0	0	0	0	0	0	0	#NUM!	0	0	0	1	#NUM!	0	0	0	#NUM!	0	0	#NUM!	0	0	0	#NUM!	0	#NUM!	0	0	0	0	#NUM!	0	0	0	#NUM!	0	chr6_3902	chr6	163834774	163834774
0	0	0	0	0	0	0	#NUM!	0	0	0	1	#NUM!	0	0	0	#NUM!	0	0	#NUM!	0	0	0	#NUM!	0	#NUM!	0	0	0	0	#NUM!	0	0	0	#NUM!	0	chr6_3902	chr6	163834777	163834777
0	0	0	0	0	0	0	#NUM!	0	0	0	1	#NUM!	0	0	0	#NUM!	0	0	#NUM!	0	0	0	#NUM!	0	#NUM!	0	0	0	0	#NUM!	0	0	0	#NUM!	0	chr6_3902	chr6	163834779	163834779
0	0	0	0	0	0	0	#NUM!	0	0	0	1	#NUM!	0	0	0	#NUM!	0	0	#NUM!	0	0	0	#NUM!	0	#NUM!	0	0	0	0.125	#NUM!	0	0	0	#NUM!	0	chr6_3902	chr6	163834784	163834784
0	0	0	0	0	0	0	#NUM!	0	0	0	1	#NUM!	0	0	0	#NUM!	0	0	#NUM!	0	0	0	#NUM!	0	#NUM!	0	0	0	0	#NUM!	0	0	0	#NUM!	0	chr6_3902	chr6	163834786	163834786
0	0	0	#NUM!	0	0	0	#NUM!	#NUM!	0	0	0	#NUM!	0	0	#NUM!	#NUM!	#NUM!	0	0	0	#NUM!	#NUM!	0	0	#NUM!	#NUM!	0	0	0	#NUM!	0	#NUM!	0	0	0	chr16_512	chr16	1032141	1032141
0	0	0	#NUM!	0	0	0	#NUM!	#NUM!	0	0	0	#NUM!	0	0	#NUM!	#NUM!	#NUM!	0	0	0	#NUM!	#NUM!	0	0	#NUM!	#NUM!	0	0	0	#NUM!	0	#NUM!	0	0	0	chr16_512	chr16	1032160	1032160
0	0	0	#NUM!	0	0	#NUM!	#NUM!	0	0	0	0	#NUM!	0	0	#NUM!	#NUM!	0	0	0	0	1	0	#NUM!	0	#NUM!	0	0	0	0	0.5	0	0	0	0	0	chr16_1703	chr16	3930883	3930883
0	0	0.0833333	0	0	0	0	0	0	0	#NUM!	0	0	0	0	0	0	0	0	0	0	0	0	#NUM!	0	0	0	#NUM!	0	0	0	0	0	0	0	0	chr16_3136	chr16	30583455	30583455
0	0	0	0	0	0	0	0	0	0	0	0	#NUM!	#NUM!	0	0	0	0	0	0	0	0	0	#NUM!	0	#NUM!	0	0	0	0	0	0	0	0	#NUM!	0	chr16_4340	chr16	67564437	67564437
0	0	0	0	0	0	0	0	0	0.285714	0	0	#NUM!	#NUM!	0	0	0	0	0	0	0	0	0	#NUM!	0	#NUM!	0	0	0	0	0	0	0	0	#NUM!	0	chr16_4340	chr16	67564441	67564441
0	0	0	0	0	0	0	0	0	0.285714	0	0	#NUM!	#NUM!	0	0	0	0	0	0	0	0	0	#NUM!	0	#NUM!	0	0	0	0	0	0	0	0	#NUM!	0	chr16_4340	chr16	67564446	67564446
0	0	0	0	0	0	0	0	0	0.285714	0	0	#NUM!	#NUM!	0	0	0	0	0	0	0	0	0	#NUM!	0	#NUM!	0	0	0	0	0	0	0	0	#NUM!	0	chr16_4340	chr16	67564452	67564452
0	0	0	0	0	0	0	0	0	0	0	0	#NUM!	0	0	0	#NUM!	0	0	0	0	0.2	0	0	0	0	0	0	0	0	0	0	0	0	0	0	chr16_4736	chr16	73091611	73091611
0	0	0	0	0	0	0	0	0	0	0	0	#NUM!	0	0	0	#NUM!	0	0	0	0	0.2	0	0	0	0	0	0	0	0	0	0	0	0	0	0	chr16_4736	chr16	73091615	73091615
0	0	0	0	0	0	0	0	0	0	0	0	#NUM!	0	0	0	#NUM!	0	0	0	0	0.2	0	0	0	0	0	0	0	0	0	0	0	0	0	0	chr16_4736	chr16	73091617	73091617
0	0	0	0	#NUM!	0	0	0	0.285714	0	0	#NUM!	#NUM!	0	0	0	0	0	0	0	0	1	0	#NUM!	#NUM!	0	0	#NUM!	0	0	#NUM!	#NUM!	0	0	0	0	chr16_4798	chr16	74847178	74847178
0	0	0	0	#NUM!	0	0	0.5	0.285714	0	0	#NUM!	#NUM!	0	0	0	0	0	0	0	0	1	0	#NUM!	#NUM!	0	0	#NUM!	0	0	#NUM!	#NUM!	0	0	0	0	chr16_4798	chr16	74847182	74847182
1	1	1	1	#NUM!	#NUM!	1	1	1	1	1	0	#NUM!	1	1	1	#NUM!	1	1	1	1	#NUM!	1	1	1	1	#NUM!	#NUM!	#NUM!	#NUM!	1	1	#NUM!	1	1	1	chr16_5476	chr16	85681565	85681565
1	#NUM!	#NUM!	1	0.8	#NUM!	1	#NUM!	1	#NUM!	1	1	#NUM!	1	1	#NUM!	1	1	0.5	#NUM!	1	0.833333	1	#NUM!	1	#NUM!	1	#NUM!	#NUM!	1	0	1	1	#NUM!	1	#NUM!	chr16_6668	chr16	89782443	89782443
0	0.166667	0	0	0	0	0	#NUM!	0	0	0	0	#NUM!	0	0	0	0	0	0	0	0	0	0	0.333333	0	0	0	0	0	0	#NUM!	#NUM!	0	0	#NUM!	0	chr19_1874	chr19	3500621	3500621
#NUM!	1	#NUM!	1	1	0.909091	#NUM!	1	1	0.5	1	1	#NUM!	#NUM!	1	1	1	0.571429	1	1	1	1	#NUM!	1	0.5	1	1	1	#NUM!	1	1	1	1	1	#NUM!	1	chr19_2715	chr19	5800628	5800628
1	1	1	1	1	1	1	1	1	1	1	#NUM!	#NUM!	1	1	1	#NUM!	1	1	1	1	1	1	1	1	#NUM!	1	1	1	1	1	1	1	1	1	1	chr19_2715	chr19	5800634	5800634
#NUM!	1	#NUM!	1	1	1	#NUM!	1	1	1	1	1	#NUM!	#NUM!	1	1	0.333333	1	1	1	1	1	#NUM!	1	1	1	1	1	#NUM!	#NUM!	1	1	1	1	#NUM!	1	chr19_2715	chr19	5800635	5800635
0	0.5	0.125	#NUM!	0	0	0	0	0	0	0	0	#NUM!	0	0	0	0	0	0.133333	0	0	0	0	0	0	0	0	0	0	0	0	0	0	0	0	0	chr19_2782	chr19	6110125	6110125
0	0	0.125	#NUM!	0	0	0	0	0	0	0	0	#NUM!	0	0	0	0	0	0	0	0	0	0	0	0	0	0	0	0	0	0	0	0	0	0	0	chr19_2782	chr19	6110129	6110129
0	0	0	#NUM!	0	#NUM!	0	0	0	0	0	0	#NUM!	0	0	0	#NUM!	#NUM!	#NUM!	#NUM!	0	0	0	#NUM!	#NUM!	#NUM!	0	0	0	0	#NUM!	0	0	0	0	#NUM!	chr19_4157	chr19	13944717	13944717
0	0	0	0	0	0	0	#NUM!	0	0	0	0	1	0	0	0	#NUM!	0	0	0	0	0	0	#NUM!	0	0	0	#NUM!	0	0	0	0	0	0	0	0	chr19_5557	chr19	28400996	28400996
0	0	0	0	0	0	0	#NUM!	0	0	0	0	1	0	0	0	#NUM!	0	0	0	0	0	0	#NUM!	0	0	0	#NUM!	0	0	0	0	0	0	0	0	chr19_5557	chr19	28401005	28401005
0	0	0	0	0	0	0	#NUM!	0	0	0	0	1	0	0	#NUM!	#NUM!	0	0	0	0	0	0	#NUM!	0	0	0	#NUM!	0	0	0	0	0	0	0	0	chr19_5557	chr19	28401014	28401014
1	1	1	0.785714	0.666667	1	1	1	1	1	1	#NUM!	0	1	1	1	#NUM!	1	0.933333	1	1	0.777778	1	1	1	1	1	1	1	1	1	1	0.833333	1	1	0	chr19_5703	chr19	31040135	31040135
1	1	1	1	1	0.666667	0.583333	1	1	1	1	1	#NUM!	1	1	1	1	1	1	0.857143	1	#NUM!	1	1	0.947368	0.666667	0.818182	1	0	0.75	0.8	1	1	0.944444	1	1	chr19_5703	chr19	31040178	31040178
1	1	1	1	1	#NUM!	1	#NUM!	1	1	#NUM!	1	#NUM!	1	1	1	#NUM!	#NUM!	#NUM!	1	#NUM!	1	#NUM!	1	1	1	1	1	1	#NUM!	#NUM!	1	1	1	1	1	chr19_5703	chr19	31040212	31040212
0.888889	1	1	1	1	1	1	1	1	1	1	1	#NUM!	1	1	1	1	1	1	1	1	#NUM!	1	1	1	1	1	1	1	1	1	1	1	1	1	1	chr19_5703	chr19	31040213	31040213
0	0	0	0	0	#NUM!	#NUM!	#NUM!	0	#NUM!	0	0	#NUM!	0	0	#NUM!	#NUM!	0	0	0	0	0	0	0	0	0	0	0	0	0	0	0	0	0	0	#NUM!	chr19_5810	chr19	33462229	33462229
0	0	0	0	0	0	#NUM!	0	0	0	0	0	#NUM!	0	0	0	#NUM!	1	0	0	0	0	0	#NUM!	0	0	0	0	0	0	0	0	0	0	0	#NUM!	chr19_6181	chr19	36232190	36232190
0	0	0	0	0	0	#NUM!	0	0	0	0	0	#NUM!	0	0	0	#NUM!	1	0	0	0	0	0	#NUM!	0	0	0	0	0	0	0	0	0	0	0	#NUM!	chr19_6181	chr19	36232198	36232198
0	0	0	0	0	0	#NUM!	0	0	0	0	0	#NUM!	0	0	0	#NUM!	1	0	0	0	0	0	#NUM!	0	0	0	0	0	0	0	0	0	0	0	#NUM!	chr19_6181	chr19	36232205	36232205
0	0	0	0	#NUM!	0	0	0	0	#NUM!	0	#NUM!	#NUM!	#NUM!	#NUM!	0	0	0	#NUM!	0	#NUM!	0	0	0	0	0	0	0	0	#NUM!	#NUM!	0	0	0	0	#NUM!	chr19_6319	chr19	36912541	36912541
0	#NUM!	0	#NUM!	0	0	#NUM!	0	0	0	0	0	#NUM!	0	0	0	#NUM!	0	#NUM!	#NUM!	#NUM!	0	0	#NUM!	#NUM!	0	0	#NUM!	0	0	0	0	0	0	#NUM!	#NUM!	chr19_7428	chr19	45901549	45901549
0	#NUM!	0	#NUM!	0	0	#NUM!	0	0	0	0	0	#NUM!	0	0	0	#NUM!	0	#NUM!	#NUM!	#NUM!	0	0	#NUM!	#NUM!	0	0	#NUM!	0	0	0	0	0	0	#NUM!	#NUM!	chr19_7428	chr19	45901551	45901551
0	#NUM!	0	#NUM!	0	0	#NUM!	0	0	0	0	0	#NUM!	0	0	0	#NUM!	0	#NUM!	#NUM!	#NUM!	0	0	#NUM!	#NUM!	0	0	#NUM!	0	0	0	0	0	0	#NUM!	#NUM!	chr19_7428	chr19	45901553	45901553
0	#NUM!	0	#NUM!	0	0	#NUM!	0	0	0	0	0	#NUM!	0	0	0	#NUM!	0	#NUM!	#NUM!	#NUM!	0	0	#NUM!	#NUM!	0	0	#NUM!	0	0	0	0	0	0	#NUM!	#NUM!	chr19_7428	chr19	45901568	45901568
0	#NUM!	0	#NUM!	0	0	#NUM!	0	0	0	0	0	#NUM!	0	0	0	#NUM!	0	#NUM!	#NUM!	#NUM!	0	0	#NUM!	#NUM!	0	0	#NUM!	0	0	1	0	0	0.2	#NUM!	#NUM!	chr19_7428	chr19	45901583	45901583
1	0	0	0	0	0	#NUM!	0	#NUM!	0	0	#NUM!	#NUM!	0	0	0	0	#NUM!	0	0.5	0.2	0	0.333333	0	0	0	0	0	#NUM!	0	0	0	0	0	0	0	chr19_7428	chr19	45901586	45901586
0	0	0	0	0	0	#NUM!	0	#NUM!	0	0	#NUM!	#NUM!	0	0	0	0	#NUM!	0	0	0.2	0	0	0	0	0	0	0	#NUM!	0	0	0	0	0	0	0	chr19_7428	chr19	45901591	45901591
0	0	0	0	0	0	#NUM!	0	#NUM!	0	0	#NUM!	#NUM!	0	0	0	0	#NUM!	0	0	0.2	0	0	0	0	0	0	0	#NUM!	0	0	0	0	0	0	0	chr19_7428	chr19	45901595	45901595
0	0	0	0	0	0	#NUM!	0	#NUM!	0	0	#NUM!	#NUM!	0	0	0	0	#NUM!	0	0	0	0	0	0	0	0	0	0	#NUM!	0	0	0	0	0	0	0	chr19_7428	chr19	45901634	45901634
0	#NUM!	0	0	0	0	0	0	0	0	0	0	#NUM!	0	0	0	0	0	0	0	0	0	0	0	0	0	0	#NUM!	0	0	0	0	0	0	0	0	chr19_7563	chr19	46386168	46386168
0	0.285714	0.0769231	0	0	0	0	0	0	0	0	0	#NUM!	0	0	0	0	0	0	0	0	0	0	0	0.142857	0	0	0	0	0	0	0	0	0	0.166667	0	chr19_7986	chr19	48972897	48972897
0	0.285714	0.0769231	0	0	0	0	0	0	0	0	0	#NUM!	0.111111	0	0	0	0	0	0	0	0	0	0	0.142857	0	0	0	0	0	0	0	0	0	0	0	chr19_7986	chr19	48972908	48972908
0	0.285714	0.0769231	0	0	0	0	0	0	0	0	0	#NUM!	0	0	0	0	0	0	0	0	0	0	0	0.142857	0	0	0	0	0	0	0	0	0	0	0	chr19_7986	chr19	48972910	48972910
0	0.285714	0.0769231	0	0	0	0	0	0	0	0	0	#NUM!	0	0	0	0	0	0	0	0	0	0	0	0.142857	0	0	0	0	0	0	0	0	0	0.166667	0	chr19_7986	chr19	48972913	48972913
0	0	0	0	0	0	0	0	0	0	0	0	#NUM!	0	0	0	0	0	0	0	0	0	0	0	0	0	0	0	0	0	0	0	0	0	0	0	chr19_8042	chr19	49137872	49137872
1	1	1	1	1	1	1	0.8	#NUM!	1	1	1	#NUM!	1	1	1	#NUM!	1	1	1	1	1	1	1	1	1	1	1	1	#NUM!	#NUM!	1	1	1	1	1	chr19_9142	chr19	55741447	55741447
1	1	1	1	1	#NUM!	1	1	1	1	0	1	#NUM!	1	1	1	1	1	0.8	1	1	1	0.75	0.75	#NUM!	1	1	#NUM!	#NUM!	1	1	1	1	1	1	1	chr10_298	chr10	3167826	3167826
1	1	1	1	1	#NUM!	1	1	1	1	1	1	#NUM!	1	0.666667	1	1	1	1	1	1	1	1	1	#NUM!	1	1	#NUM!	#NUM!	1	1	1	1	0.727273	1	1	chr10_298	chr10	3167842	3167842
0	0	0	0	0	0	0	0	0	0	0	0	#NUM!	0	0	#NUM!	0	0.25	0	0	0	0	0	0	0.571429	0	0	#NUM!	0	0	#NUM!	0	0	0	0	0	chr10_802	chr10	14880178	14880178
0	0	0	0	0	0	0	0	0	0	0	0	#NUM!	0	0	#NUM!	0	0.25	0	0	0	0	0	0	0.571429	0	0	#NUM!	0	0	#NUM!	0	0	0	0	0	chr10_802	chr10	14880180	14880180
0	0	0	0	0	0	0	0	0	0	0	0	#NUM!	0	0	#NUM!	0	0.25	0	0	0	0	0	0	0.142857	0	0	#NUM!	0	0	#NUM!	0	0	0	0	0	chr10_802	chr10	14880185	14880185
0.0714286	0	0	0	0	0	0	0	0	0	0	0	#NUM!	0.111111	0	0	0	0.166667	0	0.153846	0.181818	0.111111	0	0	0	0	0	0	0	0	0	0	0	0.136364	0	0	chr10_1141	chr10	28032790	28032790
0	0	0	0	0	0	0	0	0	0	0	0	#NUM!	0	0	0	0	0	0	0.153846	0.153846	0.111111	0	0	0	0	0	0	0	0	0	0	0	0	0	0	chr10_1141	chr10	28032793	28032793
0	0	0	0	0	0	0	0	0	0	0	0	#NUM!	0	0	0	0	0	0	0.153846	0.153846	0.111111	0	0	0	0	0	0	0	0	0	0	0	0	0	0	chr10_1141	chr10	28032801	28032801
0	0	0	0	0	0	0	0	0	0	0	0	#NUM!	0	0	0	0	0	0	0.153846	0.153846	0.111111	0	0	0	0	0	0	0	0	0	0	0	0	0	0	chr10_1141	chr10	28032803	28032803
0	0	0	0	0	0	0	0	0	0	0.4	0	#NUM!	0	0	0	0	0	0	0.153846	0.153846	0.111111	0	0	0	0	0	0	0	0	0	0	0	0	0	0	chr10_1141	chr10	28032805	28032805
0	0	0	#NUM!	0	#NUM!	0	0	0	0	0	0	#NUM!	#NUM!	0	0	#NUM!	#NUM!	0	0.333333	0	0	0	#NUM!	0	0	0	0	0	0	0	0	0	0	0	0	chr10_1506	chr10	43761712	43761712
0	0	0	0	0	0	#NUM!	#NUM!	0	0	0	0	#NUM!	#NUM!	0	0	#NUM!	0	0	0	0	0	0	#NUM!	0	0	#NUM!	0	0	0	#NUM!	0	#NUM!	0	0	#NUM!	chr10_2160	chr10	72142635	72142635
0	0	0	0	0	0	#NUM!	0	0	0	0	0	0	0	#NUM!	0	0	#NUM!	0	0	0	0	0	#NUM!	0	0	0	0	0	0	0	0	0	0	0	0	chr10_4036	chr10	121485072	121485072
0	0	0	0	0	0	#NUM!	0	0	0	0	0	0	0	#NUM!	0	1	#NUM!	0	0	0	0	0	#NUM!	0	0	0	0	0	0	0	0	0	0	0	0	chr10_4036	chr10	121485082	121485082
0	0	0	0	0	0	0	0	0	0	0	0	#NUM!	0	0	0	#NUM!	0	0	0	0	0	#NUM!	#NUM!	0	0	0	0	0	0	0	0	0	0.125	0	0	chr10_4036	chr10	121485083	121485083
0	0	0	0	0	0	#NUM!	0	0	0	0	0	0	0	#NUM!	0	0	#NUM!	0	0	0	0	0	#NUM!	0	0	0	0	0	0	0	0	0	0	0	0	chr10_4036	chr10	121485087	121485087
0	0	0	0	0	0	0	0	0	0	0	0	#NUM!	0	0	0	#NUM!	0	0	0	0	0	#NUM!	#NUM!	0	0	0	0	0	0	0	0	0	0.125	0	0	chr10_4036	chr10	121485088	121485088
0	0	0	0	0	0	#NUM!	0	0	0	0	0	0	0	#NUM!	0	0	#NUM!	0	0	0	0	0	#NUM!	0	0	0	0	0	0	0	0	0	0	0	0	chr10_4036	chr10	121485098	121485098
0	0	0	0	0	0	0	0	0	0	0	0	#NUM!	0	0	0	#NUM!	0	0	0	0	0	#NUM!	#NUM!	0	0	0	0	0	0	0	0	0	0.125	0	0	chr10_4036	chr10	121485099	121485099
1	1	1	1	1	1	1	#NUM!	1	1	1	0.2	#NUM!	1	#NUM!	1	1	1	1	1	0.8	1	1	0	1	1	1	1	1	1	#NUM!	1	1	1	1	1	chr10_4274	chr10	126216024	126216024
1	#NUM!	1	1	#NUM!	1	#NUM!	#NUM!	1	0.714286	1	1	#NUM!	1	1	1	1	1	1	1	1	1	#NUM!	#NUM!	1	1	1	1	1	1	#NUM!	1	1	1	1	#NUM!	chr10_4874	chr10	133967545	133967545
1	#NUM!	1	1	#NUM!	1	#NUM!	#NUM!	1	1	0.625	1	#NUM!	1	1	1	1	0.75	1	1	1	1	#NUM!	#NUM!	1	1	1	1	1	1	#NUM!	1	0	1	1	#NUM!	chr10_4874	chr10	133967551	133967551
0	0	0	0	0	0	#NUM!	#NUM!	0.2	0	0	#NUM!	#NUM!	#NUM!	0	0	#NUM!	0	0	0	0	#NUM!	0	#NUM!	0	0	0	0	0	#NUM!	#NUM!	#NUM!	0	0	0	0	chr17_341	chr17	1532520	1532520
0	0	0	0	0	0	#NUM!	#NUM!	0	0	0	#NUM!	#NUM!	#NUM!	0	0	#NUM!	0	0	0	0	#NUM!	0	#NUM!	0	0	0	0	0	#NUM!	#NUM!	#NUM!	0	0	0	0	chr17_341	chr17	1532524	1532524
0	0	0	0	0	0	#NUM!	#NUM!	0	0	0	#NUM!	#NUM!	#NUM!	0	0	#NUM!	0	0	0	0	#NUM!	0	#NUM!	0	0	0	0	0	#NUM!	#NUM!	#NUM!	0	0	0	0	chr17_341	chr17	1532529	1532529
0	0	0	0	0	0	0	#NUM!	0	0	0	#NUM!	#NUM!	0	0	#NUM!	#NUM!	0	0	0	0	#NUM!	#NUM!	#NUM!	#NUM!	0	0	0	0	0	0	0	0	0	0	0	chr17_341	chr17	1532530	1532530
0	0	0	0	0.666667	0	#NUM!	#NUM!	0	0	0	#NUM!	#NUM!	#NUM!	0	0	#NUM!	0	0	0	0	#NUM!	0	#NUM!	0	0	0	0	0	#NUM!	#NUM!	#NUM!	0	0	0	0	chr17_341	chr17	1532532	1532532
0	0	0	0	0	0.166667	0	0	0	0.166667	0.142857	0	#NUM!	0	0	0	0	0	0	0	0	0	0	0	0	0	0	0	0	0	0	0	#NUM!	0	0	0	chr17_923	chr17	5019975	5019975
0	0	0	0	0	0.166667	0	0	0	0.166667	0.142857	0	#NUM!	0	0	0	0	0	0	0	0	0	0	0	0	0	0	0	0	0	0	0	#NUM!	0	0	0	chr17_923	chr17	5019984	5019984
0	0	0	0	0.111111	0.166667	0	0	0	0.166667	0.142857	0	#NUM!	0	0	0	0	0	0	0	0	0	0	0	0	0	0	0	0	0	0	0	#NUM!	0	0	0	chr17_923	chr17	5019990	5019990
0	0	0	0	0	0.166667	0	0	0	0.166667	0.142857	0	#NUM!	0	0	0	0	0	0	0	0	0	0	0	0	0	0	0	0	0	0	0	#NUM!	0.047619	0	0	chr17_923	chr17	5019995	5019995
0	0	0	0	0	0.166667	0	0	0	0.166667	0.142857	0	#NUM!	0	0	0	0	0	0	0	0	0	0	0	0	0	0	0	0	0	0	0	#NUM!	0	0	0	chr17_923	chr17	5020000	5020000
0	0	0	0	0	0.166667	0	0	0	0.166667	0.142857	0	#NUM!	0	0	0	0	0	0	0	0	0	0	0	0	0	0	0	0	0	0	0	#NUM!	0	0	0	chr17_923	chr17	5020004	5020004
1	1	1	1	0.875	#NUM!	1	#NUM!	#NUM!	1	0.5	1	#NUM!	#NUM!	#NUM!	1	1	1	1	1	1	1	1	1	#NUM!	#NUM!	1	1	1	#NUM!	1	#NUM!	1	1	1	1	chr17_1103	chr17	7188315	7188315
1	1	1	1	1	1	1	#NUM!	#NUM!	1	1	#NUM!	1	1	#NUM!	1	1	1	1	1	1	1	1	1	1	1	1	1	1	1	#NUM!	1	1	0.857143	1	#NUM!	chr17_1103	chr17	7188316	7188316
1	1	#NUM!	1	1	1	#NUM!	#NUM!	#NUM!	1	1	0.5	1	1	1	1	1	1	1	1	1	1	1	1	1	1	1	#NUM!	#NUM!	1	#NUM!	#NUM!	1	1	1	#NUM!	chr17_1103	chr17	7188432	7188432
1	1	#NUM!	1	1	1	1	1	1	1	1	1	#NUM!	1	1	#NUM!	#NUM!	1	1	1	#NUM!	1	1	1	#NUM!	1	1	1	1	1	#NUM!	1	1	1	1	#NUM!	chr17_1103	chr17	7188434	7188434
1	1	#NUM!	1	1	1	#NUM!	#NUM!	#NUM!	1	1	1	1	1	1	1	1	0.833333	1	1	1	1	1	1	1	1	1	#NUM!	#NUM!	1	#NUM!	#NUM!	1	1	1	#NUM!	chr17_1103	chr17	7188435	7188435
1	1	#NUM!	1	1	1	1	1	1	1	1	1	#NUM!	0.8	1	#NUM!	#NUM!	1	1	1	#NUM!	1	1	0.5	#NUM!	0.571429	1	1	1	0.875	#NUM!	1	1	1	1	#NUM!	chr17_1103	chr17	7188438	7188438
#NUM!	#NUM!	0	0	0	0	0	#NUM!	0	0	0	0	#NUM!	0	0	0	#NUM!	0	0	0	0	0	0	#NUM!	0	0	0	#NUM!	0	0	0	0	0	0	0	0	chr17_2763	chr17	36507642	36507642
0	0	0	0	0	0	0	0	0	#NUM!	0	#NUM!	#NUM!	#NUM!	0	0	0	0	0	0	0	0	0.571429	#NUM!	#NUM!	0	0	#NUM!	0	0	0	0	0	0	#NUM!	0	chr17_2930	chr17	37755966	37755966
0	0	0.1	0	0	0	0	0	0	0.2	0	0	#NUM!	0	0	0	0	0	0	0	0	0	0.0909091	0.25	0	0	0	0	0	0	0	0	0	0	0	0.166667	chr17_2930	chr17	37755967	37755967
0	0	0	0	0	0	0	0	0.166667	0	0	0	0	0	0	0	0	0	0	0	0	0	0	0	0	0.142857	0.125	0	0	0	0	0	0	0	0	0	chr17_3711	chr17	46102794	46102794
0.1	0	0	0	0	0	0	0	0	0	0	0	0	0	0	0	0	0	0	0	0	0	0	0	0	0.142857	0.125	0	0	0	0	0	0	0	0	0	chr17_3711	chr17	46102813	46102813
0	0	0	0	0	0	0	0	0	0	0	0	0	0	0	0	0	0	0	0	0	0	0	0	0	0	0.125	0	0	0	0	0	0	0	0	0	chr17_3711	chr17	46102827	46102827
0	0	0	0	0	0	0	0	0	0	0	0	#NUM!	0	#NUM!	#NUM!	#NUM!	0	0	0	0	#NUM!	#NUM!	0	#NUM!	0	0	0	0	0	0	0	0	0	0	0	chr17_3913	chr17	47653707	47653707
0	0	0	0	0	0	0	0	0	0	0	0	#NUM!	0	0	0	0	0	0	0	0	0	0	0	0	0	0	0	0	0	0	0	0	0	0	0	chr17_3913	chr17	47653708	47653708
0	0.5	0	0	0	0	0	#NUM!	0	0.125	0	0	#NUM!	0	0	0	0	0	0	0	0	0	0	#NUM!	#NUM!	0	0	0	#NUM!	#NUM!	#NUM!	0	0	0	0	#NUM!	chr17_4035	chr17	48624637	48624637
0	0.5	0.142857	0	0	0	0	#NUM!	0	0	0	0	#NUM!	0	0	0	0	0	0	0	0	0	0	#NUM!	#NUM!	0	0	0	#NUM!	#NUM!	#NUM!	0	0	0	0	#NUM!	chr17_4035	chr17	48624642	48624642
0	0.5	0.142857	0	0	0	0	#NUM!	0	0	0	0	#NUM!	0	0	0	0	0	0	0	0	0	0	#NUM!	#NUM!	0	0	0	#NUM!	#NUM!	#NUM!	0	0	0	0	#NUM!	chr17_4035	chr17	48624650	48624650
0	0.5	0.142857	0	0	0	0	#NUM!	0	0	0	0	#NUM!	0	0	0	0	0	0	0	0	0	0	#NUM!	#NUM!	0	0	0	#NUM!	#NUM!	#NUM!	0	0	0	0	#NUM!	chr17_4035	chr17	48624654	48624654
0	0.5	0.142857	0	0	0	0	#NUM!	0	0.25	0	0	#NUM!	0	0	0	0	0	0	0	0.166667	0	0	#NUM!	#NUM!	0	0	0	#NUM!	#NUM!	#NUM!	0	0	0	0	#NUM!	chr17_4035	chr17	48624658	48624658
0	0.5	0.142857	0	0	0	0	#NUM!	0	0	0	0	#NUM!	0	0	0	0	0	0	0	0	0	0	#NUM!	#NUM!	0	0	0	#NUM!	#NUM!	#NUM!	0	0	0	0	#NUM!	chr17_4035	chr17	48624662	48624662
0	#NUM!	0	#NUM!	#NUM!	#NUM!	#NUM!	#NUM!	0	1	0	#NUM!	#NUM!	#NUM!	#NUM!	0	#NUM!	0	0	#NUM!	0	0	0	#NUM!	#NUM!	0	0	0	0	#NUM!	#NUM!	0	0	0	0	#NUM!	chr17_4151	chr17	54673864	54673864
1	1	1	#NUM!	1	#NUM!	1	#NUM!	#NUM!	1	#NUM!	#NUM!	#NUM!	1	1	1	#NUM!	1	1	#NUM!	1	1	1	#NUM!	1	1	1	#NUM!	#NUM!	1	1	1	1	1	#NUM!	#NUM!	chr17_5072	chr17	72958959	72958959
#NUM!	0	#NUM!	0	0	#NUM!	0	0	0	1	#NUM!	#NUM!	#NUM!	0	0	0	#NUM!	0	#NUM!	#NUM!	0	#NUM!	#NUM!	0	0	0	0.5	#NUM!	0	#NUM!	#NUM!	#NUM!	0	0.75	0	#NUM!	chr17_6031	chr17	77815922	77815922
0	0	0	0	0	0	#NUM!	0	0	0.0714286	0	0	#NUM!	0	0	0	#NUM!	0	0	0	0	0	0	0	#NUM!	#NUM!	0	0	0	#NUM!	0	0	0	0	0	#NUM!	chr17_6056	chr17	77904092	77904092
0	0	0	0	0	0	#NUM!	0	0	0.0714286	0	0	#NUM!	0	0	0	#NUM!	0.5	0	0	0	0	0	0	#NUM!	#NUM!	0	0	0	#NUM!	0	0	0	0	0	#NUM!	chr17_6056	chr17	77904095	77904095
0	0	#NUM!	0	0	0	#NUM!	0	#NUM!	0	0	0	#NUM!	0	0	0	0	0	0	0	0	0	#NUM!	#NUM!	0	0	0	0	0	0	0	0.25	0	0	0	0	chr14_28	chr14	21093470	21093470
0	0	#NUM!	#NUM!	0	0	0	#NUM!	#NUM!	0	0	0	#NUM!	0	0	0	0	#NUM!	0	0	0	0	#NUM!	0	0	0	0	0	0	0	#NUM!	0	0	0.25	0	#NUM!	chr14_1704	chr14	81687383	81687383
0	0	#NUM!	#NUM!	0	0	0	#NUM!	#NUM!	0	0	0	#NUM!	0	0	0	0	#NUM!	0	0	0	0	#NUM!	0	0	0	0	0	0	0	#NUM!	0	0	0.25	0	#NUM!	chr14_1704	chr14	81687387	81687387
0	0	0	0	0.117647	0	0	0	0	0	0	0	#NUM!	0	0	0	0	0	0.0526316	0	0	0	0	#NUM!	0	0	0	0	0	0	0	0	0	0	0	0	chr14_2090	chr14	95239350	95239350
0	#NUM!	0	0	0	0	#NUM!	0	0	0	#NUM!	0	#NUM!	0	#NUM!	#NUM!	#NUM!	0	0	#NUM!	0	#NUM!	0	0	0	0	0	0	0	0	0	#NUM!	#NUM!	0.181818	0	0	chr14_2178	chr14	96968376	96968376
1	1	0.727273	1	1	1	1	1	1	0.2	0.2	1	#NUM!	1	1	1	1	1	1	1	1	1	1	1	1	#NUM!	1	1	1	#NUM!	1	1	0.928571	1	1	#NUM!	chr14_3576	chr14	106091856	106091856
1	1	1	1	1	1	1	1	1	1	1	1	#NUM!	1	1	1	1	1	1	1	1	1	1	1	1	#NUM!	1	1	1	#NUM!	1	1	1	0.928571	1	#NUM!	chr14_3576	chr14	106091877	106091877
1	1	1	#NUM!	#NUM!	1	1	#NUM!	1	1	1	1	#NUM!	#NUM!	1	1	1	0.666667	1	1	1	1	1	0	1	1	1	1	1	0	#NUM!	1	1	1	1	1	chr14_3576	chr14	106091878	106091878
1	0.769231	1	1	1	1	#NUM!	1	1	1	1	1	#NUM!	1	1	1	1	1	1	1	1	1	1	1	1	1	1	1	1	1	1	1	1	1	1	1	chr1_1350	chr1	3374951	3374951
1	1	1	#NUM!	#NUM!	#NUM!	1	1	1	1	#NUM!	1	#NUM!	#NUM!	#NUM!	1	1	1	1	1	1	1	1	#NUM!	1	1	#NUM!	1	0.666667	#NUM!	#NUM!	#NUM!	1	1	#NUM!	1	chr1_1826	chr1	6398664	6398664
0.857143	1	1	1	1	1	1	1	1	1	1	1	#NUM!	1	0.9	0.833333	1	1	1	1	1	1	1	1	1	1	1	1	1	1	1	1	1	1	1	1	chr1_1826	chr1	6398675	6398675
1	1	1	1	1	1	#NUM!	1	#NUM!	0.333333	1	1	#NUM!	1	#NUM!	0.5	1	1	1	1	0.888889	1	1	1	1	1	1	#NUM!	1	1	1	1	1	1	0.8	0.5	chr1_1989	chr1	7591636	7591636
0	0	0	0	0	0	0	0	#NUM!	#NUM!	0	0	#NUM!	0	0	0	0	0	0	0	0	0	0	0	0	0	0	0	0	0	0	0	0	0	0	0	chr1_4555	chr1	37499776	37499776
0	0	0	0	0	0	0	0	#NUM!	0	0	0	#NUM!	0	#NUM!	0	0	0	#NUM!	0	0	0	0	0	0	0	0	0	#NUM!	0	#NUM!	0	0	0	#NUM!	#NUM!	chr1_4555	chr1	37499777	37499777
0	0	0	0	0	0	0	0	#NUM!	#NUM!	0	0	#NUM!	0	0	0	0	0	0	0	0	0	0	0	0	0	0	0	0	0	0	0	0	0	0	0	chr1_4555	chr1	37499778	37499778
0	0	0	0	0	0	0	0	#NUM!	0	0	0	#NUM!	0	#NUM!	0	0	0	#NUM!	0	0	0	0	0	0	0	0	0	#NUM!	0	#NUM!	0	0	0	#NUM!	#NUM!	chr1_4555	chr1	37499779	37499779
0	0	0	0	0	0	0	0	#NUM!	#NUM!	0	0	#NUM!	0	0	0	0	0	0	0	0	0	0	0	0	0	0	0	0	0	0	0	0	0	0	0	chr1_4555	chr1	37499782	37499782
0	0	0	0	0	0	0	0	#NUM!	0	0	0	#NUM!	0	#NUM!	0	0	0	#NUM!	0	0	0	0	0	0	0	0	0	#NUM!	0	#NUM!	0	0	0	#NUM!	#NUM!	chr1_4555	chr1	37499783	37499783
0	0	0	0	0	0	0	0	#NUM!	0	0	0	#NUM!	0	#NUM!	0	0	0	#NUM!	0	0	0	0	0	0	0	0	0	#NUM!	0	#NUM!	0	0	0	#NUM!	#NUM!	chr1_4555	chr1	37499785	37499785
1	1	1	1	1	1	1	1	1	1	0.888889	#NUM!	#NUM!	1	1	1	1	1	1	1	1	1	1	1	1	#NUM!	1	1	1	1	1	1	1	1	1	1	chr1_5147	chr1	46640255	46640255
1	1	1	1	1	0.846154	1	1	1	0.928571	0.888889	#NUM!	#NUM!	0.888889	1	1	1	1	1	1	0.888889	1	1	1	1	#NUM!	0.625	1	1	1	1	1	1	1	1	0.666667	chr1_5147	chr1	46640265	46640265
0	0	0	0	0	0	#NUM!	0	0	0	0	0	#NUM!	#NUM!	0	0	#NUM!	0.5	0	0	0	0	0	0	0	#NUM!	#NUM!	#NUM!	0	0	0	0	0	0	0	#NUM!	chr1_5652	chr1	62190717	62190717
0	0	0	0	0	#NUM!	0	0	0	0	0	0	#NUM!	#NUM!	0	#NUM!	0	#NUM!	0	0	0	0	#NUM!	#NUM!	0	#NUM!	0	0	#NUM!	0	0	0	0	0	0	0	chr1_5652	chr1	62190718	62190718
0	0	0	0	0	0	0	0.111111	0	0	0	0	1	0	0	0	0.166667	0	0	0.0769231	0	0	0.111111	0	0.129032	0	0	0	0	0	0.0714286	0	0	0	0	0	chr1_6941	chr1	150220073	150220073
0	0	0	0	0	0	0	0.0740741	0	0	0	0	1	0	0	0	0.166667	0	0	0.0769231	0	0	0.111111	0	0.129032	0	0	0	0	0	0.0714286	0	0	0	0	0	chr1_6941	chr1	150220075	150220075
0	0	0	0	0	0	0	0	0	0	0	0	#NUM!	0	0	0	0	0	0	0	0	0	0	0	0	0	0	#NUM!	0	0	0	0	0	0	0	0	chr1_7648	chr1	161015354	161015354
0	0	0	0	0	0	0	0	0	0	0	0	#NUM!	0	0	0	0	0	0	0	0	0	0	0	0	0	0	#NUM!	0	0	0	0	0	0	0	0	chr1_7648	chr1	161015356	161015356
0.0357143	0	0.0769231	0.0909091	0	0.0625	0	0	0	0	0	0	#NUM!	0	0	0	#NUM!	0.2	0.0769231	0.2	0.210526	0.5	0	0.125	0.176471	0	0	0	0	0	0	0.173913	0	0	0	0	chr1_7943	chr1	173991578	173991578
0	0.125	0	0	0	0	0	0	0	0	0	0	#NUM!	#NUM!	0	0	#NUM!	0	0	#NUM!	0	0	0	#NUM!	0	0	0	0	#NUM!	0	0	#NUM!	0	0	0	0	chr1_7943	chr1	173991579	173991579
0	0	0	0	0	0	0	0	0	0	0	0	#NUM!	0	0	0	#NUM!	0	0	0	0	0	0	0	0	0	0	0	0	0	0	0	0	0	0	0	chr1_7943	chr1	173991583	173991583
0	0	0	0	0	0	0	0	0	0	0	0	#NUM!	#NUM!	0	0	#NUM!	0	0	#NUM!	0	0	0	#NUM!	0	0	0	0	#NUM!	0	0	#NUM!	0	0	0	0	chr1_7943	chr1	173991584	173991584
0	0	0	0	0	0	0	0	0	0	0	0	#NUM!	#NUM!	0	0	#NUM!	0	0	#NUM!	0	0	0	#NUM!	0	0	0	0	#NUM!	0	0	#NUM!	0	0	0	0	chr1_7943	chr1	173991588	173991588
0	0	0	0	0	0	0	0	0	0	0	0	#NUM!	#NUM!	0	0	#NUM!	0	0	#NUM!	0	0	0	#NUM!	0.333333	0	0	0	#NUM!	0	0	#NUM!	0	0	0	0	chr1_7943	chr1	173991601	173991601
0	0	0	0	0	0	#NUM!	#NUM!	0	0	0	0	#NUM!	0	0	0	#NUM!	#NUM!	0	0	0	#NUM!	0	0	0	0	0	0	0	0	#NUM!	#NUM!	0	0	0	0	chr1_8315	chr1	197885607	197885607
0	0	0	0	0	0	#NUM!	0	0	0	0	0	#NUM!	0	0	0	#NUM!	0	#NUM!	#NUM!	0	0	0	0	#NUM!	0	0	0	0	0	0	0	0	0	0	#NUM!	chr1_8315	chr1	197885608	197885608
0	0	0	0	0	0	#NUM!	#NUM!	0	0	0	0	#NUM!	0	0	0	#NUM!	#NUM!	0	0	0	#NUM!	0	0	0	0	0	0	0	0	#NUM!	#NUM!	0	0	0	0	chr1_8315	chr1	197885614	197885614
0	0	0	0	0	0	#NUM!	0	0	0	0	0	#NUM!	0	0	0	#NUM!	0	#NUM!	#NUM!	0	0	0	0	#NUM!	0	0	0	0	0	0	0	0	0	0	#NUM!	chr1_8315	chr1	197885615	197885615
0	0	#NUM!	0	0	0	0	#NUM!	0	0	0	0	#NUM!	#NUM!	#NUM!	0	0	0	0	0	0	0	0	0	0	0	0	#NUM!	0	0	0	0	0	0	0	#NUM!	chr1_8558	chr1	203296425	203296425
0	0.142857	0	0	0	0	0	0	0	0	0	0	#NUM!	0	0	0	0	0	0	0	0	0	0	#NUM!	0	#NUM!	0	0	0	0	0	0	0.0714286	0	0	0	chr1_9572	chr1	230203888	230203888
0.105263	0	0	0	0	0	0	0.333333	0	0	0	0	#NUM!	0	0	0	0	0	0	0	0	0	0	0	0	#NUM!	0	#NUM!	0	0	0.4	0	0	0	0	0	chr15_202	chr15	26915320	26915320
0	0	0	0	0	0	0	0	0	0	0	0	#NUM!	0	0	0	0	0	0	0	0	0	0	0	0	#NUM!	#NUM!	0	0	0	0	0	0	0	0	0	chr15_256	chr15	28051088	28051088
1	1	#NUM!	1	1	1	1	#NUM!	1	1	1	1	#NUM!	1	1	1	#NUM!	1	1	1	1	0.5	1	#NUM!	1	1	#NUM!	1	1	1	#NUM!	1	1	1	#NUM!	1	chr15_393	chr15	31166078	31166078
0	0	0	#NUM!	0	0	0	0	#NUM!	0	0	#NUM!	#NUM!	0	0	0	0	#NUM!	#NUM!	0	0	0	0	0	0	0	0	0	0	0	0	0	0	0	0	0	chr15_631	chr15	40545793	40545793
0	0	0	0	0	0	0	0	#NUM!	0	0	#NUM!	#NUM!	#NUM!	0	#NUM!	1	0	0	0	#NUM!	0	0	#NUM!	0	#NUM!	#NUM!	#NUM!	#NUM!	0	0	0	0	0	0	0	chr15_631	chr15	40545794	40545794
0	0	0	#NUM!	0	0	0	0	#NUM!	0	0	#NUM!	#NUM!	0	0	0	0	#NUM!	#NUM!	0	0	0	0	0	0	0	0	0	0	0	0	0	0	0	0	0	chr15_631	chr15	40545795	40545795
0	0	0	#NUM!	0	0	0	0	#NUM!	0	0	#NUM!	#NUM!	0	0	0	0	#NUM!	#NUM!	0	0.333333	0	0	0	0	0	0	0	0	0	0	0	0	0	0	0	chr15_631	chr15	40545819	40545819
1	1	1	1	0.888889	1	#NUM!	#NUM!	1	#NUM!	1	1	#NUM!	1	1	1	#NUM!	1	1	1	1	1	1	#NUM!	0.5	#NUM!	1	1	1	1	1	1	1	1	1	1	chr15_723	chr15	41195483	41195483
1	1	1	1	1	1	#NUM!	#NUM!	1	#NUM!	1	1	#NUM!	1	1	1	#NUM!	1	1	1	1	1	1	#NUM!	1	#NUM!	1	0.5	1	1	1	1	1	1	1	1	chr15_723	chr15	41195487	41195487
0	0	0	0	0	0	0	0	0	0	0.333333	0	1	0	0	0.0769231	0	0	0	0	0	0	0	0	0	0	0	#NUM!	0	0	0	0	0.173913	0	0	0	chr15_1216	chr15	57179295	57179295
0	0	0.142857	0	0	0.0666667	0	0	0	0	0.190476	0	#NUM!	0	0.181818	0	0	0	0.210526	0	0	0	0	0	0.2	0	0	0	0	0	0	0	0	0.0689655	0	0	chr15_1216	chr15	57179312	57179312
0	0	0	0	0	0	0	0	0	0	0	0	#NUM!	0	0	0	0	0	0.105263	0	0	0	0	0	0	0	0	0	0	0	0	0	0	0.0689655	0	0	chr15_1216	chr15	57179323	57179323
0	0	0	0	0	0	0	0	0	0	0.0952381	0	#NUM!	0	0	0	0	0	0.105263	0	0	0	0	0	0	0	0	0	0	0	0	0	0	0.0689655	0	0	chr15_1216	chr15	57179326	57179326
0	0	0	0	0	0	0	0	0	0	0.0952381	0	#NUM!	0	0	0	0	0	0.105263	0	0	0	0	0	0	0	0	0	0	0	0	0	0	0.0689655	0	0	chr15_1216	chr15	57179328	57179328
0	0	0	0	0	0	0	0	0	0	0.0952381	0	#NUM!	0	0	0	0	0	0	0	0	0	0	0	0	0	0	0	0	0	0	0	0	0.0689655	0	0	chr15_1216	chr15	57179354	57179354
0	0	0	0	0	0	0	0	0	0	0	0	#NUM!	0	0	0	#NUM!	0	0	0	0.0588235	0	0	0	0	0	0	0	0	0	0	0	0	0	0	0	chr15_1216	chr15	57179373	57179373
0	0	0	0	0	#NUM!	0	0	#NUM!	0	0	0	#NUM!	0	0	0	0	0	0	0	0	0	0	0	0	0	0	0	0	0	0	0	0	0	0	#NUM!	chr15_1379	chr15	63481759	63481759
0	0	0	0	0	#NUM!	0	0	#NUM!	0	0	0	#NUM!	0	0	0	0	0	0	0	0	0	0	0	0	0	0	0	0	0	0	0	0	0	0	#NUM!	chr15_1379	chr15	63481771	63481771
0	0	0	0	0	#NUM!	0	0	#NUM!	0	0	0	#NUM!	0	0	0	0	0	0	0	0	0	0	0	0	0	0	0	0	0	0	0	0	0	0	#NUM!	chr15_1379	chr15	63481784	63481784
0	0	0	0	0	#NUM!	0	0	#NUM!	0	0	0	#NUM!	0	0	0	0	0	0	0	0	0	0	0	0	0	0	0	0	0	0	0	0	0.307692	0	#NUM!	chr15_1379	chr15	63481801	63481801
0	0	0	0	0	0	0	#NUM!	0.2	0	0	0	0	0	0	0	0	0	0	0	0	0	0	0	0	0	0	0	0	0	0	#NUM!	0	0	0	0	chr15_1383	chr15	63569898	63569898
0	0	0	0	0	0	0	#NUM!	0.2	0	0	0	0	0	0	0	0	0	0	0	0	0	0	0	0	0	0	0	0	0	0	#NUM!	0	0	0	0	chr15_1383	chr15	63569904	63569904
0	0	0	0	0	0	0	#NUM!	0.2	0	0	0	0	0	0	0	0	0	0	0	0	0	0	0	0	0	0	0	0	0	0	#NUM!	0	0	0	0	chr15_1383	chr15	63569909	63569909
0	0	0	0	0	0	0	#NUM!	0.2	0	0	0	0	0	0	0	0	0	0	0	0	0	0	0	0	0	0	0	0	0	0	#NUM!	0	0	0	0	chr15_1383	chr15	63569914	63569914
0.142857	0	0	0	0	0	0	#NUM!	0	0	0	0	#NUM!	0	0	0	#NUM!	0	0	0	0	0	0	0	0	0	0	0	0	#NUM!	#NUM!	0	0	0	0	0	chr15_2193	chr15	77925882	77925882
0	0	0	0	0	0	0	0	#NUM!	0	0	#NUM!	#NUM!	0	0	0	0	0	0	0	0	0	0	#NUM!	0	#NUM!	0	#NUM!	#NUM!	0	0	0	0	0	0	0	chr15_2596	chr15	88798860	88798860
0	0	0	0	0	0	0	0	#NUM!	0	0	#NUM!	#NUM!	0	0	0	0	0	0	0	0	0	0	#NUM!	0	#NUM!	0	#NUM!	#NUM!	0	0	0	0	0	0	0	chr15_2596	chr15	88798864	88798864
0	0	0	0	0	0	0	0	#NUM!	0	0	#NUM!	#NUM!	0	0	0	0	0	0	0	0	0	0	#NUM!	0	#NUM!	0	#NUM!	#NUM!	0	0	0	0	0	0	0	chr15_2596	chr15	88798878	88798878
0	0	0	0	0	0	0	0	#NUM!	0	0	#NUM!	#NUM!	0	0	0	0	0	0	0	0	0	0	#NUM!	0	#NUM!	0	#NUM!	#NUM!	0	0	0	0	0	0	0	chr15_2596	chr15	88798880	88798880
0	0	0	0	0	0	0	0	#NUM!	0	0	#NUM!	#NUM!	0	0	0	0	0	0	0.5	0	0	0	#NUM!	0	#NUM!	0	0	#NUM!	0	0	0	0	0	0	0	chr15_2596	chr15	88798888	88798888
0	0	0	0	0	0	0	0	#NUM!	0	0	#NUM!	#NUM!	0	0	0	0	0	0.375	0.5	0	0	0	#NUM!	0	#NUM!	0	0	#NUM!	0	0	0	0	0	0	0	chr15_2596	chr15	88798891	88798891
0	0	0	0	0	0	0	0	#NUM!	0	0	#NUM!	#NUM!	0	0	0	0	0	0.75	0.5	0	0	0	#NUM!	0	#NUM!	0	0	#NUM!	0	0	0	0.333333	0.0833333	0	0	chr15_2596	chr15	88798895	88798895
1	1	1	1	1	1	#NUM!	1	1	0.714286	0.8	1	1	1	1	1	#NUM!	1	1	1	1	1	1	1	1	#NUM!	1	1	#NUM!	1	1	1	1	1	1	#NUM!	chr15_3256	chr15	101590459	101590459
0	0	0	0	0.111111	0.0588235	0	0	0	0	0	0	#NUM!	0.285714	0.142857	0.333333	0	0	0	0.1	0.315789	0.3	0	0	0	0	0	0	0	0	0	0	0	0	0	0	chr9_620	chr9	34810228	34810228
0	0	0	0	0	0	0	0	0	0	0	0	#NUM!	0	#NUM!	0	0	0	0	0	0	0	0	#NUM!	0	0	0	#NUM!	#NUM!	#NUM!	#NUM!	0	0	0.75	0	0	chr9_1874	chr9	100459588	100459588
0	0	#NUM!	0	0	0	0	0	0	0	0	0	#NUM!	0	0	0	#NUM!	0	0.25	0.75	0	0.333333	0.4	0	0	0	0	0	#NUM!	0	#NUM!	0	0	0	0	0	chr9_3363	chr9	132805400	132805400
0	0	0	0	0	0	0	#NUM!	0	0	#NUM!	0	#NUM!	0	0	0	#NUM!	0	0	0	0	#NUM!	0	#NUM!	0	0	0	0	0	0	0	0	0	0	0	#NUM!	chr9_3429	chr9	133319801	133319801
1	1	1	1	1	1	1	1	1	1	1	1	#NUM!	1	1	1	1	1	1	0.5	0.266667	0	1	1	#NUM!	#NUM!	#NUM!	#NUM!	1	1	1	1	1	1	1	1	chr9_3483	chr9	133616767	133616767
0	0.0666667	0	0	0.1	0	0	0	0	0	0	0	0	0	#NUM!	0	0	0	0	0	0	0	0	0.285714	0	0	0	0	0	0	0	0	0	0	0	0	chr9_3733	chr9	135285334	135285334
0	0	0	0	0.1	0	0	0	0	0	0	0	0	0	#NUM!	0	0	0	0	0	0	0	0	0.285714	0	0	0	0	0	0	0	0	0	0	0	0	chr9_3733	chr9	135285337	135285337
0	0	0	0	0.1	0	0	0	0	0	0	0	0	0	#NUM!	0	0	0	0	0	0	0	0	0	0	0	0	0	0	0	0	0	0	0	0	0	chr9_3733	chr9	135285348	135285348
0	0	0	0.6	0.1	0	0	0	0	0	0	0	0	0	#NUM!	0	0	0	0	0	0	0	0	0.285714	0	0	0	0	0	0	0	0	0	0	0	0	chr9_3733	chr9	135285353	135285353
0	0	0	0.6	0.1	0	0	0	0	0	0	0	0	0	#NUM!	0	0	0	0	0	0	0	0	0.285714	0	0	0	0	0	0	0	0	0	0	0	0	chr9_3733	chr9	135285362	135285362
1	1	1	0.4	1	1	1	#NUM!	1	1	1	1	#NUM!	1	1	1	1	1	1	0.888889	1	1	1	#NUM!	1	#NUM!	1	1	#NUM!	0	#NUM!	1	#NUM!	#NUM!	#NUM!	1	chr9_3954	chr9	136496243	136496243
1	1	1	1	1	1	1	#NUM!	1	1	1	1	#NUM!	1	1	1	1	1	1	1	1	1	1	#NUM!	1	#NUM!	0.666667	1	#NUM!	0	#NUM!	1	#NUM!	#NUM!	#NUM!	1	chr9_3954	chr9	136496254	136496254
1	1	1	1	1	1	1	1	1	1	1	#NUM!	#NUM!	1	1	1	#NUM!	1	1	1	1	1	1	1	1	1	1	#NUM!	1	1	1	1	#NUM!	1	1	0	chr9_3954	chr9	136496268	136496268
1	1	1	1	1	1	1	#NUM!	1	#NUM!	1	1	#NUM!	1	1	1	1	1	1	1	1	1	1	#NUM!	1	#NUM!	1	1	#NUM!	1	#NUM!	1	#NUM!	#NUM!	#NUM!	1	chr9_3954	chr9	136496269	136496269
0	0	0	#NUM!	#NUM!	#NUM!	#NUM!	0	0	#NUM!	#NUM!	0	#NUM!	#NUM!	#NUM!	0	#NUM!	#NUM!	0	0	0	1	#NUM!	#NUM!	#NUM!	#NUM!	0	#NUM!	0	0	0	0	0	0	0	#NUM!	chr9_4991	chr9	139439082	139439082
0	0	0	0	0	0	0	0	#NUM!	0	#NUM!	0	#NUM!	0	0	0	#NUM!	1	0	0	0	0	0	0	0	0	0	0	0	0	#NUM!	0	0	0	0	#NUM!	chr9_5064	chr9	139559950	139559950
0	0	0	#NUM!	0	0	0	#NUM!	0	0	0	0	#NUM!	#NUM!	0	#NUM!	0	0	0	0	0	#NUM!	0	0	0	#NUM!	0	#NUM!	#NUM!	#NUM!	0	0	0	0	0	0	chr9_5064	chr9	139559951	139559951
0	0	0	0	0	0	0	0	#NUM!	0	#NUM!	0	#NUM!	0	0	#NUM!	#NUM!	0	0	0	0	0	0	0	0	0	0	0	0	0	#NUM!	0	0	0	0	#NUM!	chr9_5064	chr9	139559960	139559960
0	0	0	#NUM!	0	0	0	0	#NUM!	#NUM!	0	0	#NUM!	#NUM!	#NUM!	0	0	#NUM!	0	0	0	0	#NUM!	#NUM!	0	0	0	0	0	0	0	0	0	0	#NUM!	0	chr12_548	chr12	7055899	7055899
0	0	0	0	0	0	0	0	0	0	0	0	#NUM!	0	0	0	0	0	0	0.125	0.111111	0	0	0	0	0	0	0	0	0	0	0	0	0.0416667	0	0	chr12_969	chr12	30848527	30848527
0	0	0	0	0	0	0	0	0	0	0	0	#NUM!	0	0	0	0	0	0	0	0.111111	0	0	0	0	0	0	0	0	0	0	0	0	0.0416667	0	0	chr12_969	chr12	30848535	30848535
0	0	0	0	0.166667	0	0	0.666667	0.142857	0	0	0	0	0	0	0	0	0	0.0769231	0	0.0333333	0.25	0	0	0	0	0	0	0	0	0	0	0	0	0	0	chr12_1083	chr12	34371654	34371654
0	0	0	0	0	0	0	0	0.142857	0	0	0	0	0	0	0	0	0	0.0769231	0	0	0.25	0	0	0	0	0	0	0	0	0	0	0	0	0	0	chr12_1083	chr12	34371657	34371657
0	0	0	0	0	0	0	0	0.142857	0	0	0	0	0	0	0	0	0	0.0769231	0	0	0.25	0	0	0	0	0	0	0	0	0	0	0	0	0	0	chr12_1083	chr12	34371661	34371661
0	0	0	0	0	0	0	0	0.142857	0	0	0	0	0	0	0	0	0	0.0769231	0	0	0.25	0	0	0	0	0	0	0	0	0	0	0	0	0	0	chr12_1083	chr12	34371663	34371663
0	0	0	0	0	0	0	0	0.142857	0	0	0	0	0	0	0	0	0	0.0769231	0	0	0.25	0	0	0	0	0	0	0	0	0	0	0	0	0	0	chr12_1083	chr12	34371667	34371667
0	0	0	0	0	0	0	0	0.142857	0	0	0	0	0	0	0	0	0	0.0769231	0	0	0.25	0	0	0	0	0	0	0	0	0	0	0	0	0	0	chr12_1083	chr12	34371673	34371673
0	0	0	0	0	0	#NUM!	0	0	0	0	0	#NUM!	0	0	0	#NUM!	0	0	0	0	0	0	#NUM!	0	0	0	0	0	0	0	0	0	0	0	#NUM!	chr12_1225	chr12	42680710	42680710
1	1	1	1	0.333333	1	#NUM!	#NUM!	1	1	1	1	#NUM!	1	1	1	1	1	0.875	1	1	1	1	1	1	1	0.777778	#NUM!	1	1	1	1	1	1	1	#NUM!	chr12_1240	chr12	43161797	43161797
1	1	1	1	1	0.666667	1	#NUM!	1	1	1	1	#NUM!	1	1	1	1	1	1	1	1	1	1	1	1	0.25	1	#NUM!	1	1	0	1	1	1	1	#NUM!	chr12_1240	chr12	43161805	43161805
0	0	0	0.142857	0	0	0	0	0	0	0	#NUM!	#NUM!	0	0	0	0	0	0	0	0	0.214286	0.25	0	0	0	0	0	0	0	0	0	0	0	0	#NUM!	chr12_1867	chr12	54368338	54368338
0	0	0	0.142857	0	0	0	0	0	0	0	#NUM!	#NUM!	0	0	0	0	0	0	0	0	0.214286	0.25	0	0	0	0	0	0	0	0	0	0	0	0	#NUM!	chr12_1867	chr12	54368341	54368341
0	0	0	0	0.111111	0	#NUM!	#NUM!	0	0	0.333333	0	#NUM!	0	0.25	0	#NUM!	0	0	0	0	0	0	0	0	0	1	0	#NUM!	0	0	0.222222	0	0	0	0.142857	chr12_1899	chr12	54410448	54410448
0	0	0.285714	0.0526316	0	0.3	0	0	0	0	0	0	#NUM!	0	0	0	0	0	#NUM!	0	0.166667	0.25	0	0	0	0	0	0	0	0	0	0	0	0	0	0	chr12_2192	chr12	58021381	58021381
0	0	0	0	0	0	0	0	0	0	0	0	#NUM!	0	0	0	0	0	#NUM!	0	0	0.25	0.5	0	0	0	0.5	0	0	0	0	0	0	0	0	0	chr12_2192	chr12	58021413	58021413
0	0	0	0	0	0	0	0	0	0	0	0	#NUM!	0	0	0	0	0	#NUM!	0	0.166667	0.25	0.5	0	0	0	0.5	0	0	0	0	0	0	0	0	0	chr12_2192	chr12	58021415	58021415
0	0	0	0	0	0	0	0	0	0	0	0	#NUM!	0	0	0	0	0	#NUM!	0	0.166667	0.25	0.5	0	0	0	0.5	0	0	0	0	0	0	0	0	0	chr12_2192	chr12	58021424	58021424
0	0	0	0	0	0	0	0	0	0	0	0	#NUM!	0	0	0	0	0	#NUM!	0	0.166667	0.25	0.5	0	0	0	0	0	0	0	0	0	0	0	0	0	chr12_2192	chr12	58021431	58021431
0	0	0	0	0	0	0	0	0	0	#NUM!	0	#NUM!	0	0	#NUM!	#NUM!	0	#NUM!	0	0	0	#NUM!	#NUM!	0	0	#NUM!	0	0	0	0	#NUM!	0	0.25	0	0	chr12_4447	chr12	127211422	127211422
0	0	0	0	0	0	0	0	0	0	#NUM!	0	#NUM!	0	0	#NUM!	#NUM!	0	#NUM!	0	0	0	#NUM!	#NUM!	0	0	#NUM!	0	0	0	0	#NUM!	0	0.25	0	0	chr12_4447	chr12	127211424	127211424
0	0	0	0	0	0	0	0	0	0	#NUM!	0	#NUM!	0	0	#NUM!	#NUM!	0	#NUM!	0	0	0	#NUM!	#NUM!	0	0	#NUM!	0	0	0.272727	0	#NUM!	0	0.25	0	0	chr12_4447	chr12	127211430	127211430
1	0.7	1	1	1	1	1	1	1	1	1	1	#NUM!	1	1	1	1	1	1	1	1	1	1	1	1	#NUM!	1	#NUM!	1	1	1	1	1	0.727273	1	1	chr4_506	chr4	1644511	1644511
0	0	0	0	#NUM!	0	#NUM!	0	0	0	0	#NUM!	#NUM!	0	0	0	0	#NUM!	0	#NUM!	0	#NUM!	0	#NUM!	0	0	0	#NUM!	0	0	#NUM!	#NUM!	0	0	0	0	chr4_1003	chr4	3786260	3786260
0	#NUM!	0	0	#NUM!	0.4	0	0	0	0	0	0	#NUM!	0	0	0	#NUM!	0	0	0	0	0	0	#NUM!	#NUM!	0	#NUM!	0	0	#NUM!	0	0	0	0	0	0	chr4_1477	chr4	7941091	7941091
0	#NUM!	0	0	#NUM!	0.4	0	0	0	0	0	0	#NUM!	0	0	0	#NUM!	0	0	0	0	0	0	#NUM!	#NUM!	0	#NUM!	0	0	#NUM!	0	0	0	0	0	0	chr4_1477	chr4	7941094	7941094
0	#NUM!	0	0	#NUM!	0.4	0	0	0	0	0	0	#NUM!	0	0	0	#NUM!	0	0	0	0	0	0	#NUM!	#NUM!	0	#NUM!	0	0	#NUM!	0	0	0	0	0	0	chr4_1477	chr4	7941096	7941096
0	0	0	0	#NUM!	0	0	0	0	0	#NUM!	0	#NUM!	#NUM!	0	0	#NUM!	#NUM!	0	0	0	0	0	#NUM!	#NUM!	#NUM!	#NUM!	0	0	0	#NUM!	0	0	0	0	#NUM!	chr4_2934	chr4	85404168	85404168
0	0	0.142857	0	0	0	0	0.25	0	0	0	0	#NUM!	0	0	0	#NUM!	0	0	0	0	0	0	0	0	0	0	0	0	0	0	0	0	0	0	0	chr4_3363	chr4	119186711	119186711
0	0	0.142857	0	0	0	0	0.25	0	0	0	0	#NUM!	0	0	0	#NUM!	0	0	0	0	0	0	0	0	0	0	0	0	0	0	0	0	0	0	0	chr4_3363	chr4	119186713	119186713
0	0	0	0	0	0	0.142857	0	0	0	0	#NUM!	#NUM!	0	0	0	#NUM!	0	0.142857	#NUM!	0	#NUM!	0	0	0	0	0	0	0	0	0	0	0	0	0	#NUM!	chr4_3363	chr4	119186714	119186714
0	0	0.142857	0	0	0	0	0.25	0	0	0	0	#NUM!	0	0	0	#NUM!	0	0	0	0	0	0	0	0	0	0	0	0	0	0	0	0	0	0	0	chr4_3363	chr4	119186717	119186717
0	0	0	0	0	0	0.142857	0	0	0	0	#NUM!	#NUM!	0	0	0	#NUM!	0	0	#NUM!	0	#NUM!	0	0	0	0	0	0	0	0	0	0	0	0	0	#NUM!	chr4_3363	chr4	119186718	119186718
0	0	0	0	0	0	0	0	#NUM!	0	0	0	#NUM!	0	#NUM!	0	#NUM!	#NUM!	0	0	#NUM!	0	#NUM!	#NUM!	0	0	#NUM!	0	#NUM!	0	0	0	0	0	0	0	chr4_3430	chr4	123747832	123747832
#NUM!	#NUM!	#NUM!	#NUM!	1	#NUM!	#NUM!	1	1	1	#NUM!	1	#NUM!	1	1	1	#NUM!	#NUM!	1	1	1	1	1	1	1	#NUM!	1	#NUM!	1	1	#NUM!	1	1	1	1	#NUM!	chrX_1512	chrX	123084883	123084883
1	1	0.857143	1	1	#NUM!	#NUM!	#NUM!	0.8	0	1	1	#NUM!	1	0.5	1	#NUM!	1	1	1	1	1	#NUM!	1	1	#NUM!	1	1	1	#NUM!	#NUM!	1	1	1	#NUM!	#NUM!	chr8_1108	chr8	23399191	23399191
1	1	1	1	1	1	1	1	1	1	1	1	#NUM!	1	1	1	1	1	1	1	1	1	1	1	1	1	1	1	1	1	1	1	1	1	1	#NUM!	chr8_4161	chr8	144423670	144423670
1	1	1	1	#NUM!	1	1	#NUM!	1	0.833333	1	#NUM!	#NUM!	1	1	1	1	1	1	0.875	0.625	1	1	#NUM!	1	#NUM!	1	1	1	1	1	1	1	0.615385	1	#NUM!	chr8_4161	chr8	144423671	144423671
0	0.0714286	0.0526316	0	0.416667	0.307692	0	0	0	0.0625	0.263158	0.285714	#NUM!	0	0	0	0	0	0	0	0	0	0	0	0	0	0	0	0	0	0	0	0	0	0	0	chr3_346	chr3	12924506	12924506
#NUM!	0	0	0	0	0	0	0	0.333333	0	#NUM!	0	#NUM!	0	0	0	0	0	0	#NUM!	0	0	0	#NUM!	0	#NUM!	0	0	0	0	0	0	0	0	0	0	chr3_932	chr3	38070561	38070561
0	0	0	0	0	0	0	#NUM!	0.0666667	0	0.1	0	#NUM!	0	0	0	0	0	0	0	0	0	0	1	0	0	0	0	0	0	0	0	0	0	0	0	chr3_1640	chr3	51422528	51422528
0	0	0	0	0	0	0	#NUM!	0.0666667	0	0.1	0	#NUM!	0	0	0	0	0	0	0	0.111111	0	0	1	0	0	0	0	0	0	0	0	0	0	0	0	chr3_1640	chr3	51422532	51422532
1	1	1	1	1	1	1	1	1	1	0	1	#NUM!	1	1	1	1	1	1	1	1	1	1	1	0	1	1	1	1	1	1	1	1	1	1	1	chr3_1781	chr3	52859917	52859917
1	1	1	1	1	1	1	1	#NUM!	1	1	1	#NUM!	1	1	1	#NUM!	1	1	1	1	1	1	1	#NUM!	#NUM!	1	1	1	1	1	1	1	1	1	1	chr3_1781	chr3	52859927	52859927
1	1	1	1	1	1	1	1	1	1	1	1	#NUM!	0.75	1	1	1	1	1	1	1	1	1	1	0.888889	1	#NUM!	1	#NUM!	1	1	1	1	0.8	1	#NUM!	chr3_2877	chr3	126747094	126747094
0	0	0	0	0	#NUM!	0	0	0	0	0	0	#NUM!	0	#NUM!	0	#NUM!	#NUM!	#NUM!	0	0	#NUM!	#NUM!	0	#NUM!	#NUM!	0	#NUM!	0	0	0	#NUM!	#NUM!	0	0	0	chr3_3424	chr3	140950081	140950081
0	0	0	0	0	0	#NUM!	0	0	0	0	#NUM!	#NUM!	#NUM!	0	#NUM!	#NUM!	#NUM!	0	0	0	0	0	#NUM!	0	#NUM!	#NUM!	#NUM!	0	#NUM!	#NUM!	0	0	0	0	0	chr3_3424	chr3	140950082	140950082
#NUM!	0	0	0	0	0	0	0	0	0	0.142857	#NUM!	#NUM!	0	0	0	0	0	0	0	0	1	0	0	0	0	0	0	0	#NUM!	0	0	0	0	0	0	chr3_3662	chr3	152880336	152880336
1	1	1	1	1	1	1	#NUM!	1	1	1	#NUM!	1	1	1	1	1	1	1	1	1	1	1	1	#NUM!	#NUM!	1	#NUM!	1	1	1	1	1	1	1	1	chr3_4489	chr3	194344296	194344296
0	0	0	0	0	0.5	0	0	0	0	0	0	#NUM!	0	0	0	#NUM!	0	0	0	0	0	0	#NUM!	0	0	0	#NUM!	0	0.181818	0	#NUM!	0	0	0	0	chr2_1370	chr2	27531230	27531230
#NUM!	#NUM!	#NUM!	#NUM!	0	#NUM!	#NUM!	#NUM!	#NUM!	0	0	0	#NUM!	0	0	0	0	0	0	0	0	0	0	0	#NUM!	#NUM!	#NUM!	0	#NUM!	0	#NUM!	#NUM!	0	0	#NUM!	0	chr2_1639	chr2	38604595	38604595
0	0.166667	0	#NUM!	0	0	0	0	0	0	0	0	#NUM!	0	0	0	0	0	0	0	0	0	0	0	0	0	0	0	0	0.130435	0	#NUM!	0	0	#NUM!	0	chr2_1639	chr2	38604599	38604599
0	0.166667	0.333333	#NUM!	0	0	0	0	0	0	0	0	#NUM!	0	0	0	0	0	0	0	0	0	0	0	0	0	0	0	0	0.125	0	#NUM!	0	0	#NUM!	0	chr2_1639	chr2	38604603	38604603
0	0.166667	0.333333	#NUM!	0	0	0	0	0	0	0	0	#NUM!	0	0	0	0	0	0	0	0	0	0	0	0	0	0	0	0	0.125	0	#NUM!	0	0	#NUM!	0	chr2_1639	chr2	38604608	38604608
0	0	0	0	0	0	0	0	0	0	0	0	#NUM!	0	0	0	0	0	0	0	0	0.2	0	#NUM!	0	0	0	0	0.5	0	0	0	0	0	0	0	chr2_2047	chr2	54197459	54197459
0	0	0	0	0.3	0	0	0	0	0	0	0	#NUM!	0	0	0	#NUM!	0	0	0	0	0	0	#NUM!	0	0	0	#NUM!	#NUM!	#NUM!	0	0.142857	0	0	0	0	chr2_3788	chr2	118944059	118944059
0	0	0	0	0	0	0	0	0	0	0	0	#NUM!	0	0	0	#NUM!	0.285714	0	0	0	0	0	#NUM!	0	0	0	#NUM!	#NUM!	#NUM!	0	0.142857	0	0	0	0	chr2_3788	chr2	118944070	118944070
0	0	0	0	0	0	0	0	0	0	0	0	#NUM!	0	0	0	#NUM!	0.285714	0	0	0	0	0	1	0	0	0	#NUM!	0	0	0	0.142857	0	0	0	0	chr2_3788	chr2	118944072	118944072
0	0	0	0	0	0	0	0	0	0	0	0	#NUM!	0	0	0	#NUM!	0.285714	0	0	0	0	0	1	0	0	0	#NUM!	0	0	0	0.142857	0	0	0	0	chr2_3788	chr2	118944076	118944076
0	0	0	0	0	0	0	0	0	0	0	0	#NUM!	0	0	0	#NUM!	0.285714	0	0	0	0	0	1	0	0	0	#NUM!	0	0	0	0	0	0	0	0	chr2_3788	chr2	118944094	118944094
0	0	#NUM!	0	0	0	#NUM!	0	0	0	0	#NUM!	#NUM!	0	0	0	0.333333	#NUM!	0	0	0	0.166667	0	#NUM!	0	0	#NUM!	#NUM!	0	0	0	0	#NUM!	0	0	0	chr2_3801	chr2	119592702	119592702
0	0	#NUM!	0	0	0	#NUM!	0	0	0	0	#NUM!	#NUM!	0	0	0	0	#NUM!	0	0	0	0.166667	0	#NUM!	0	0	#NUM!	#NUM!	0	0	0	0	#NUM!	0	0	0	chr2_3801	chr2	119592705	119592705
0	0	#NUM!	0	0	0	#NUM!	0	0	0	0	#NUM!	#NUM!	0	0	0	0	#NUM!	0	0	0	0.166667	0	#NUM!	0	0	#NUM!	#NUM!	0	0	0	0	#NUM!	0	0	0	chr2_3801	chr2	119592710	119592710
0	0	#NUM!	0	0	0	#NUM!	0	0	0	0	#NUM!	#NUM!	0	0	0	0	#NUM!	0	0	0	0.166667	0	#NUM!	0	0	#NUM!	#NUM!	0	0	0	0	#NUM!	0	0	0	chr2_3801	chr2	119592718	119592718
1	1	1	1	#NUM!	#NUM!	1	#NUM!	1	1	1	1	0	#NUM!	1	1	#NUM!	0.333333	1	1	1	1	1	1	#NUM!	#NUM!	1	1	1	1	#NUM!	1	1	1	1	1	chr2_3898	chr2	121115457	121115457
1	1	1	1	1	1	1	1	1	1	1	1	#NUM!	1	1	0.88	1	1	0.952381	1	1	1	0.75	1	1	1	1	1	1	1	1	1	1	1	1	1	chr2_3898	chr2	121115458	121115458
0	0	0	0	0	0	0	0	0	0	0	#NUM!	0	0	0	0	#NUM!	0	0	0	0	0	0	#NUM!	0	#NUM!	0	0	#NUM!	0	#NUM!	0	0	0	0	0	chr2_5585	chr2	203242365	203242365
0	0	0	0	0	0	0	0	0	0	0	#NUM!	0	0.5	0	0	#NUM!	0	0	0	0	0	0	#NUM!	0	#NUM!	0	0	#NUM!	0	#NUM!	0	0	0	0	0	chr2_5585	chr2	203242372	203242372
0	0	0	0	0	0	0	0	0	0	0	0	#NUM!	0	0	0	0	0	0	0	0	0	0	0	0	0	0	#NUM!	0	0	0	0	0	0	0	0	chr2_6153	chr2	223725816	223725816
0	0	0	0	0	0	0	0	0	0	0	0	#NUM!	0	0	0	0	0	0	0	0	0	0	0	0	0	0	#NUM!	0	0	0	0	0	0	0	0	chr2_6153	chr2	223725824	223725824
0	0	0	0	0	0	#NUM!	#NUM!	#NUM!	0	0	0	#NUM!	0	0	0	0	0	0	0	0	0	0	0	0	0	0	0	0	0	0	0.0625	0	#NUM!	#NUM!	0	chr2_6438	chr2	233251332	233251332
1	1	1	#NUM!	1	#NUM!	1	1	#NUM!	1	1	#NUM!	#NUM!	1	#NUM!	1	#NUM!	1	1	0	1	1	1	1	1	1	1	1	0.777778	1	#NUM!	0.2	0.75	1	0.5	#NUM!	chr2_6910	chr2	239051745	239051745
1	0.75	1	0.5	1	1	1	#NUM!	1	1	1	1	#NUM!	1	#NUM!	1	#NUM!	1	1	0.5	0.666667	1	1	1	1	1	1	#NUM!	#NUM!	1	1	1	1	1	1	#NUM!	chr2_7232	chr2	241279827	241279827
0	0	0	0	0	0	0	0	0	0	0	#NUM!	#NUM!	0	0	0	#NUM!	0	0	0	0	0	0	0	0	0.333333	0	#NUM!	0	0	0	0	0	0	0	0	chr11_217	chr11	640247	640247
0.0555556	0	0	0	0	0	0	0	0	0	0	#NUM!	#NUM!	0	0	0	#NUM!	0	0	0	0	0	0	0	0	0	0	#NUM!	0	0	0	0	0	0	0	0	chr11_217	chr11	640250	640250
0.0555556	0	0	0.25	0	0	0	0	0	0	0	#NUM!	#NUM!	0	0	0	#NUM!	0	0	0	0.375	0	0	0	0	0	0.166667	#NUM!	0	0	0	0	0	0	0	#NUM!	chr11_217	chr11	640264	640264
0	0	0	0	0	0	0	0	0	0	0	#NUM!	#NUM!	0	0.75	0	0	0	0	0	0	0	0	0	0	0	0	#NUM!	0	0	0	0	0	0	0	0	chr11_1075	chr11	2906567	2906567
0	0	0	0	0	#NUM!	0	0	0	0	0	0	#NUM!	0	0	0	0	0	0	0	0	0.142857	0.5	0	0	0	0	#NUM!	0	0	0	0	0	0	0	#NUM!	chr11_1214	chr11	4208559	4208559
0	0	0	0	0	0	0	0	0.714286	0	0	0	#NUM!	0	0	0	0	0	0	0	0	0	0	#NUM!	0	0	0	0	0	0	#NUM!	#NUM!	0	0	0	#NUM!	chr11_1558	chr11	17375297	17375297
0.0666667	0.25	0	#NUM!	#NUM!	#NUM!	#NUM!	0	0	0	0	0	#NUM!	0	0	0	0	0	0	0	0	#NUM!	0	0	#NUM!	#NUM!	#NUM!	0	0	0	0	0	0	0	0	0	chr11_1558	chr11	17375298	17375298
0	0	0	0	0	0	0	0	0	0	0	0	#NUM!	0	0	0	0	0	0	0	0	0	0	#NUM!	0	0	0	0	0	0	#NUM!	#NUM!	0	0	0	#NUM!	chr11_1558	chr11	17375302	17375302
0	0	0.0833333	0	0	0.0869565	0	0	0	0.272727	0.272727	0	#NUM!	0	0	0	#NUM!	0	0	0	0.153846	0	0	0	0	0	0	0	0	0	0.111111	0.133333	0	0	0	0	chr11_2772	chr11	62455123	62455123
0	0	0.0833333	0	0	0.0869565	0	0	0	0.272727	0.272727	0	#NUM!	0	0	0	#NUM!	0	0	0	0.153846	0	0	0	0	0	0	0	0	0	0.111111	0.133333	0	0	0	0	chr11_2772	chr11	62455126	62455126
#NUM!	0	0	#NUM!	#NUM!	0	#NUM!	#NUM!	0	0	0	#NUM!	#NUM!	0	0	0	#NUM!	0	0	#NUM!	0	#NUM!	0	#NUM!	0	0	#NUM!	0	0	#NUM!	0	0	0	0	0	#NUM!	chr11_3169	chr11	64612298	64612298
#NUM!	#NUM!	0	0	0	0	#NUM!	0	0	#NUM!	0	0	#NUM!	#NUM!	0	0	#NUM!	0	0	0	0	0	0	0	0	0	0	#NUM!	0	#NUM!	#NUM!	0	0	0	0	0	chr11_3169	chr11	64612299	64612299
#NUM!	0	0	#NUM!	#NUM!	0	#NUM!	#NUM!	0	0	0	#NUM!	#NUM!	0	0	0	#NUM!	0	0	#NUM!	0	#NUM!	0	#NUM!	0	0	#NUM!	0	0	#NUM!	0	0	0	0	0	#NUM!	chr11_3169	chr11	64612300	64612300
0	0	0	0	0	0	0	0	0	0	0	0	#NUM!	0	0	0	#NUM!	0	0	0	0	0	0	0	0	#NUM!	#NUM!	0	0	#NUM!	0.75	0	0	0	0	#NUM!	chr11_3461	chr11	65729546	65729546
0	0	0	0	0	0	0	0	0	0	0	0	#NUM!	0	0	0	#NUM!	0	0	0	0	0	0	0	0	#NUM!	#NUM!	0	0	#NUM!	0.75	0	0	0	0	#NUM!	chr11_3461	chr11	65729552	65729552
0	0	0	0	0	0	0	0	0	0	0	0	#NUM!	0	0	0	#NUM!	0	0	0	0	0	0	0	0	#NUM!	#NUM!	0	0	#NUM!	0.75	0	0	0	0	#NUM!	chr11_3461	chr11	65729558	65729558
0	0	0	0	0	0	0	0	0	0	0	0.125	#NUM!	0	0	0	#NUM!	0	0	0	0	0	0	0	0	#NUM!	#NUM!	0	0	#NUM!	0.75	0	0	0	0	#NUM!	chr11_3461	chr11	65729564	65729564
1	1	1	0	1	1	1	#NUM!	1	#NUM!	1	1	#NUM!	#NUM!	1	#NUM!	1	1	1	0.6	1	1	1	#NUM!	#NUM!	1	#NUM!	#NUM!	1	1	#NUM!	#NUM!	1	1	1	#NUM!	chr11_3849	chr11	67816490	67816490
1	1	1	1	1	1	1	1	1	1	1	#NUM!	#NUM!	1	1	1	1	1	1	1	1	1	1	1	1	1	1	1	1	1	1	1	1	0.954545	1	1	chr11_4169	chr11	69636402	69636402
#NUM!	#NUM!	1	1	1	1	1	#NUM!	#NUM!	1	1	1	#NUM!	1	1	#NUM!	#NUM!	1	#NUM!	1	1	#NUM!	1	1	1	#NUM!	#NUM!	#NUM!	1	1	0	#NUM!	1	1	1	#NUM!	chr11_4169	chr11	69636403	69636403
1	1	1	1	1	1	1	1	1	1	#NUM!	1	#NUM!	1	#NUM!	1	1	1	1	1	1	1	1	1	1	1	#NUM!	1	1	#NUM!	#NUM!	1	1	1	1	1	chr11_4589	chr11	75050842	75050842
0	0	1	0	0	0	0	0	0	0	0	0	#NUM!	0	0	0	0	0	0	0	0	#NUM!	0	0	0	0	0	0	0	0	0	0	0	0	#NUM!	0	chr11_4866	chr11	86666100	86666100
0	0	#NUM!	#NUM!	0	0	#NUM!	#NUM!	0	0	0	0	#NUM!	0	0	0	0	0	0	#NUM!	0	0	0	#NUM!	1	#NUM!	0	#NUM!	0	0	0	#NUM!	0	0	#NUM!	0	chr11_5176	chr11	111472925	111472925
0	0	0	0	0	0	0	0	0	0	0	0	0	0	0	0	#NUM!	0	0	0	0	0	0	0	0	0	0	#NUM!	0	0	1	0	0	0.04	0	0	chr11_5611	chr11	120435736	120435736
0	0	0	0	0	0	0	0	0	0	0	0	0	0	0	0	#NUM!	0	0	0	0	0	0	0	0	0	0	#NUM!	0	0	0	0.222222	0	0	0	0	chr11_5611	chr11	120435742	120435742
0	0	0	0	0	0	0	0	0	0	0	0	0	0	0	0	#NUM!	0	0	0	0.111111	0	0	0	0	0	0	#NUM!	0	0	0	0.222222	0	0	0	0	chr11_5611	chr11	120435750	120435750
0	0	0	0	0	0	0	0	0	0	0	0	0	0	0	0	#NUM!	0	0	0	0.111111	0	0.0666667	0	0	0	0	#NUM!	0	0	0	0	0	0	0	0	chr11_5611	chr11	120435766	120435766
0	0	0	0	0	0	0	0	0	0	0	0	0	0	0	0	#NUM!	0	0	0	0.111111	0	0	0	0	0	0	#NUM!	0	0	0	0.222222	0	0	0	0	chr11_5611	chr11	120435778	120435778
0	0	0	0	0	0	0	0	0	0	0	0	0	0	0	0	#NUM!	0	0	0	0.111111	0	0	0	0	0	0	#NUM!	0	0	0	0.222222	0	0	0	0	chr11_5611	chr11	120435782	120435782
0	0	0	0	0	0	0	0	0	0	0	0	0	0	0	0	#NUM!	0	0	0	0.111111	0	0	0	0	0	0	#NUM!	0	0	0	0.222222	0	0	0	0	chr11_5611	chr11	120435786	120435786
0	0	0.25	0	0	#NUM!	#NUM!	0	0	0	0	#NUM!	#NUM!	0	#NUM!	0	#NUM!	0	0	0	0	0	0	0	#NUM!	0	0	0	0	0	0	0	0	0	0	#NUM!	chr11_5923	chr11	128693821	128693821
0	0.166667	0	0	0	0	0	0	0	0	0	0	#NUM!	0	0	0	0	0	0	0	0	0	0	0	0	0	0	0	0	0	0	0	0	0	0	0	chr11_6184	chr11	134202466	134202466
0	0	0.25	0	0	0	0	0	0	0	0	0	#NUM!	0	0	0	0	0	0	0	0	0	0	0	0	0	0	0	0.285714	0	0	0	0	0	0	0	chr11_6184	chr11	134202476	134202476
0	0	0	0	0	0.5	0	#NUM!	0.5	0	0	0	0	0	0	0	#NUM!	#NUM!	0	0.2	0.166667	0	#NUM!	0	0	0	#NUM!	0	0	0	0	0	0.0625	0.0833333	0	0	chr20_98	chr20	1447092	1447092
0	0	0	0	0	0.5	0	#NUM!	0.5	0	0	0	0	0	0	0	#NUM!	#NUM!	0	0	0	0	#NUM!	0	0	0	#NUM!	0	0	0	0	0	0.0625	0	0	0	chr20_98	chr20	1447099	1447099
0	0	0	0	0	0.5	0	#NUM!	0.5	0	0	0	0	0	0	0	#NUM!	#NUM!	0	0	0	0	#NUM!	0	0	0	#NUM!	0	0	0	0	0	0.0625	0	0	0	chr20_98	chr20	1447104	1447104
0	0	0	0	0	0.5	0	#NUM!	0.5	0	0	0	0	0	0	0	#NUM!	#NUM!	0	0	0	0	#NUM!	0	0	0	#NUM!	0	0	0	0	0	0.0625	0	0	0	chr20_98	chr20	1447108	1447108
#NUM!	0	0	0	0	0	#NUM!	#NUM!	#NUM!	0	0	0	#NUM!	0	0	0	0	0	0	0	0	0	0	0	0	#NUM!	0	#NUM!	0	0	1	0	0	0	0	#NUM!	chr20_1059	chr20	30606890	30606890
#NUM!	0	0	0	0	0	#NUM!	#NUM!	#NUM!	0	0	0	#NUM!	0	0	0	0	0	0	0	0	0	0	0	0	#NUM!	0	#NUM!	0	0	1	0	0	0	0	#NUM!	chr20_1059	chr20	30606910	30606910
#NUM!	0	0	0	0	0	#NUM!	#NUM!	#NUM!	0	0	0	#NUM!	0	0	0	0	0	0	0	0	0	0	0	0	#NUM!	0	#NUM!	0	0	1	0	0	0	0	#NUM!	chr20_1059	chr20	30606913	30606913
#NUM!	0	0	0	0	0	#NUM!	#NUM!	#NUM!	0	0	0	#NUM!	0	0	0	0	0	0	0	0	0	0	0	0	#NUM!	0	#NUM!	0	0	1	0	0	0	0	#NUM!	chr20_1059	chr20	30606915	30606915
#NUM!	0.5	0	0	0	0	#NUM!	#NUM!	#NUM!	0	0	0	#NUM!	0.5	0.5	0	0	0.142857	0.0909091	0	0	0	0	0	0	#NUM!	0.222222	#NUM!	0	0	1	0	0	0	0	#NUM!	chr20_1059	chr20	30606923	30606923
0	0	0	0	0	0	0	#NUM!	0	0	0	0	0	0	0	0	0	0	0.0909091	0	0	0	0	0	0	0.2	0	0.625	0	0	0	0	0	0	0	0	chr20_1059	chr20	30606966	30606966
0	0	0	0	0	0	0	#NUM!	0	0	0	0	0	0	0	0	0	0	0	0	0	0	0	0	0	0	0	0	0	0	0	0	0	0	0	0	chr20_1059	chr20	30606971	30606971
0	0	0	0	0	0	0	#NUM!	0	0	0	0	0	0	0	0	0	0	0	0	0	0	0	0	0	0	0	0	0	0	0	0	0	0	0	0	chr20_1059	chr20	30606973	30606973
0	0	0	0	0	0	0	0	0	0.25	0	0	#NUM!	0	0	0	0	0	0	0	0	0	0	#NUM!	0	0	0	0	0	0	0	0	0.0666667	0	0	#NUM!	chr20_1736	chr20	43514277	43514277
0	0	0	0	0	0	0	0	0	0.25	0	0	#NUM!	0	0	0	0	0	0	0	0	0	0	#NUM!	0	0	0	0	0	0	0	0	0.0588235	0	0	#NUM!	chr20_1736	chr20	43514296	43514296
0	0	0	0	0	0	0	#NUM!	0.285714	0.4	0.25	0	#NUM!	0	0	0	#NUM!	0	0	#NUM!	0	0	0	#NUM!	0	0	#NUM!	0	0	0	#NUM!	0	0	0	0	#NUM!	chr20_1743	chr20	43588837	43588837
0	0	0	0	0	0	0	#NUM!	0	0	0	0	#NUM!	0	0	0	#NUM!	0	0	#NUM!	0	0	0	#NUM!	0	0	#NUM!	0	0	0	#NUM!	0	0	0	0	#NUM!	chr20_1743	chr20	43588843	43588843
0	0.25	0	0	0	0	0	#NUM!	0	0	0	0	#NUM!	0	0	0	#NUM!	0	0	#NUM!	0	0	0	#NUM!	0	0	#NUM!	0	0	0	#NUM!	0	0	0	0	#NUM!	chr20_1743	chr20	43588852	43588852
0	0	#NUM!	0	0	0	0	#NUM!	0	0	0	#NUM!	#NUM!	0	0	0	#NUM!	0	0	#NUM!	0	0	0	#NUM!	0	#NUM!	0	0	0	0	0	0	0	0	#NUM!	#NUM!	chr20_2614	chr20	57465489	57465489
0	0	0	0	0	0	0	0	#NUM!	0.0909091	0	0	#NUM!	0	0	0	0	0	0.0833333	1	0	0	#NUM!	1	0	0	0.1	0	0.153846	0	#NUM!	0	0	0	#NUM!	0	chr20_2614	chr20	57465493	57465493
0	0	#NUM!	0	0	0	0	#NUM!	0	0	0	#NUM!	#NUM!	0	0	0	#NUM!	0	0	#NUM!	0.25	0	0	#NUM!	0	#NUM!	0	0	0	0	0	0	0	0	#NUM!	#NUM!	chr20_2614	chr20	57465494	57465494
#NUM!	1	1	#NUM!	1	1	1	#NUM!	1	1	1	#NUM!	#NUM!	1	#NUM!	#NUM!	1	1	1	1	1	0.666667	1	1	1	#NUM!	#NUM!	1	1	1	1	1	1	#NUM!	#NUM!	#NUM!	chr21_1897	chr21	47406801	47406801
0	1	1	#NUM!	1	1	#NUM!	1	1	1	1	1	#NUM!	1	1	1	#NUM!	1	1	1	0.5	0	0.75	1	1	#NUM!	#NUM!	#NUM!	#NUM!	1	#NUM!	1	#NUM!	1	1	1	chr21_1897	chr21	47406806	47406806
#NUM!	1	1	#NUM!	1	1	1	#NUM!	1	1	1	#NUM!	#NUM!	1	#NUM!	#NUM!	1	1	1	1	1	1	1	1	1	#NUM!	#NUM!	1	1	1	1	1	1	#NUM!	#NUM!	#NUM!	chr21_1897	chr21	47406807	47406807
1	0	0.5	#NUM!	1	0.333333	#NUM!	1	1	1	1	1	#NUM!	1	1	1	#NUM!	1	1	1	1	#NUM!	0.75	1	1	#NUM!	#NUM!	#NUM!	#NUM!	1	#NUM!	1	#NUM!	1	1	1	chr21_1897	chr21	47406810	47406810
0.9375	1	1	1	1	1	0.916667	1	1	1	1	1	#NUM!	1	1	1	#NUM!	1	1	1	0.933333	0.916667	1	1	1	1	0.933333	0.333333	0.933333	1	1	1	0.833333	0.875	1	1	chr21_1995	chr21	47698523	47698523
1	1	1	1	1	1	1	1	1	0.888889	0.857143	1	#NUM!	1	1	1	#NUM!	1	1	1	1	1	1	1	1	1	1	1	0.8	1	1	0.4	1	0.875	1	1	chr21_1995	chr21	47698527	47698527
1	1	#NUM!	#NUM!	#NUM!	1	#NUM!	1	1	0.142857	1	1	#NUM!	#NUM!	1	1	#NUM!	1	1	1	1	1	1	#NUM!	1	1	#NUM!	#NUM!	#NUM!	1	#NUM!	1	1	1	1	1	chr7_57	chr7	207789	207789
0	0	0	0	0	0	0	0	0	0	0	0	0	#NUM!	0	0	0	0	0	0	0	#NUM!	0	0	0	0	0	0	0	0	0	0	0	0	0	0	chr7_866	chr7	1708893	1708893
1	1	1	1	1	1	1	1	1	1	1	1	#NUM!	1	1	0.666667	1	1	1	1	1	1	1	#NUM!	1	#NUM!	1	1	1	#NUM!	1	1	0.9	1	1	#NUM!	chr7_1889	chr7	11097248	11097248
0.941176	1	1	1	1	1	1	1	1	1	1	1	#NUM!	1	1	1	1	1	1	1	1	1	1	#NUM!	0.7	#NUM!	1	0	1	#NUM!	1	0.777778	1	1	1	#NUM!	chr7_1889	chr7	11097253	11097253
0	0	0	0	0	0	0	#NUM!	0	0	0	0	#NUM!	0	0	0	0	0	0	0	0	0	0	0	0.166667	0.222222	0	0	0	0	0	0	0.117647	0	#NUM!	0	chr7_1924	chr7	15725474	15725474
0	0	0	0	0	0	0	#NUM!	0	0	0	0	#NUM!	0	0	0	0	0	0	0	0	0	0	0	0.166667	0.222222	0	0	0	0	0	0	0.117647	0	#NUM!	0	chr7_1924	chr7	15725477	15725477
0	0	0	0	0	0	0	#NUM!	0	0	0	0	#NUM!	0	0	0	0	0	0	0	0	0	0	0	0.166667	0.222222	0	0	0	0	0	0	0.117647	0	#NUM!	0	chr7_1924	chr7	15725479	15725479
0	0	0	0	0	0	0	#NUM!	0	0	0	0	#NUM!	0	0	0	0	0	0	0	0	0	0	0	0.166667	0.222222	0	0	0	0	0	0	0.117647	0	#NUM!	0	chr7_1924	chr7	15725487	15725487
0	0	0	0	0	0	0	#NUM!	0	0	0	0	#NUM!	0	0	0	0	0	0	0	0	0	0	0	0.166667	0.222222	0	0	0	0	0	0	0.117647	0	#NUM!	0	chr7_1924	chr7	15725500	15725500
0	0	0	0	0	0	0	#NUM!	0	0	0	0	#NUM!	0	0	0	0	0	0	0	0	0	0	0	0.166667	0.222222	0	0	0	0	0	0	0.117647	0	#NUM!	0	chr7_1924	chr7	15725502	15725502
0	0	#NUM!	0	0	#NUM!	#NUM!	#NUM!	0	0.571429	0	#NUM!	#NUM!	#NUM!	0	0	#NUM!	#NUM!	0	#NUM!	0	0	0	#NUM!	0	0	0	0	0	0	0	#NUM!	0	0	0	0	chr7_2757	chr7	44836151	44836151
0	0	0	0	0	0	0	0	0	0	0	0	#NUM!	0	0	0	0	0	0	0	0	0	0	0	0	0	0	#NUM!	0	0	0	0	0	0	0	0	chr7_4347	chr7	100137332	100137332
0	0	0	0	0	0	0	0	0	0	0	0	#NUM!	0	0	0	0	0	0	0	0	0	0	0	0	0	0	#NUM!	0	0	0	0	0	0	0	0	chr7_4347	chr7	100137338	100137338
0	0	0	0	0	0	0	0	0	0	0	0	#NUM!	0	0	0	0	0	0	0	0	0	0	0	0	0	0	#NUM!	0	0	0	0	0	0	0	0	chr7_4347	chr7	100137350	100137350
0	0	0	0	0	0	1	0	0	0	0	0	#NUM!	0	0	0	#NUM!	0	0	0	0	0	0.0714286	0	0	0	0	0	0	0	0	0	0	0	0	0	chr7_5183	chr7	129420422	129420422
0	0	0	0	0	0	1	0	0	0	0	0	#NUM!	0	0	0	#NUM!	0	0	0	0	0	0.0714286	0	0	0	0	0	0	0	0	0	0	0	0	0	chr7_5183	chr7	129420427	129420427
0	0	0	0	0	0	1	0	0	0	0	0	#NUM!	0	0	0	#NUM!	0	0	0	0	0	0.0714286	0	0	0	0	0	0	0	0	0	0	0	0	0	chr7_5183	chr7	129420441	129420441
0	0.125	0	0	0	0	0	0	0	0	0	0	#NUM!	0	0	0	0	0	0	0	0	0	0	0	0	0	0	0	0	0	0	0	0	0	0	0	chr7_5249	chr7	130132791	130132791
0	0.125	0	0	0	0	0	0	0	0	0	0	#NUM!	0	0	0.0555556	0	0	0	0	0	0	0	0	0	0	0	0	0	0	0	0	0	0	0	0	chr7_5249	chr7	130132801	130132801
0.037037	0	0	0	0.0625	0.0555556	0	0	0	0	0	0	#NUM!	0	0	0.0555556	0	0.166667	0	0	0	0	0	0	0	0	0	0	0	0.272727	0	0	0.0833333	0	0	0	chr7_5249	chr7	130132823	130132823
1	1	1	0.896552	1	1	1	1	1	0.983607	1	1	#NUM!	0.9	1	1	0.909091	1	1	1	1	0.944444	1	1	1	1	1	1	1	1	1	1	1	0.928571	1	1	chr18_253	chr18	8959751	8959751
1	1	1	1	1	1	#NUM!	1	1	1	1	1	#NUM!	1	1	1	1	1	1	1	0.666667	1	0.888889	1	1	1	1	1	1	1	1	#NUM!	1	1	1	#NUM!	chr18_253	chr18	8959752	8959752
1	1	1	0.8	1	1	1	1	1	1	1	#NUM!	#NUM!	1	1	#NUM!	#NUM!	1	1	1	1	1	1	1	#NUM!	1	1	1	#NUM!	1	1	1	1	1	1	#NUM!	chr13_1944	chr13	111927980	111927980
1	1	1	1	0	1	1	1	1	1	1	#NUM!	#NUM!	1	1	1	1	1	1	1	1	0.5	#NUM!	#NUM!	1	1	1	1	#NUM!	#NUM!	1	1	1	1	1	1	chr13_1944	chr13	111927981	111927981
0.5	#NUM!	1	1	1	1	1	#NUM!	#NUM!	1	#NUM!	1	#NUM!	1	#NUM!	1	#NUM!	1	1	#NUM!	1	1	1	#NUM!	1	#NUM!	1	1	1	#NUM!	#NUM!	1	1	1	1	#NUM!	chr13_2508	chr13	114744505	114744505
0	0	0	0	0	0	0	0	0	0	#NUM!	#NUM!	#NUM!	#NUM!	0	0	#NUM!	0	0	#NUM!	0	0	0	0	0	0	0	0	0	0	0	0	0	0	0	0	chr5_39	chr5	218445	218445
0	#NUM!	#NUM!	0	0	0	#NUM!	0	0	0	0	0	#NUM!	#NUM!	0	0	#NUM!	0	#NUM!	#NUM!	0	0	0	0	0	0.25	0	0	0	0	0	0	0	0	0	#NUM!	chr5_86	chr5	421428	421428
0	#NUM!	#NUM!	0	0	0	#NUM!	0	0	0	0	0	#NUM!	#NUM!	0	0	#NUM!	0	0	#NUM!	0	0	#NUM!	0	0	0.25	0	0	0	0	0	0	0	0	0	#NUM!	chr5_86	chr5	421432	421432
0	#NUM!	#NUM!	0	0	0	#NUM!	0	0	0	0	0	#NUM!	#NUM!	0	0	#NUM!	0	0	#NUM!	0	1	#NUM!	0	0	0.25	0.363636	0	0	0	0	0	0	0	0	#NUM!	chr5_86	chr5	421434	421434
0	#NUM!	#NUM!	0	0	0	#NUM!	0	0	0	0	0	#NUM!	#NUM!	0	0.4	#NUM!	0	0	#NUM!	0	0	#NUM!	0	0	0.25	0	0	1	0	0	0	0	0	0	#NUM!	chr5_86	chr5	421439	421439
0	#NUM!	0	#NUM!	0	0	#NUM!	#NUM!	#NUM!	0	0	0	#NUM!	0	0.5	0	0	#NUM!	0	0	#NUM!	0	0	#NUM!	#NUM!	#NUM!	#NUM!	#NUM!	0	0	0	0	0	0	#NUM!	#NUM!	chr5_86	chr5	421454	421454
0	#NUM!	#NUM!	0	0	0	#NUM!	0	0	0	0	0	#NUM!	#NUM!	0	0	#NUM!	0	#NUM!	#NUM!	0	1	#NUM!	#NUM!	0	0.25	0	0	0	0.333333	0	0	0	0	0	#NUM!	chr5_86	chr5	421455	421455
0	#NUM!	0	#NUM!	0	0	#NUM!	#NUM!	#NUM!	0	0	0	#NUM!	0	0	0	0	#NUM!	0	0	#NUM!	0	0	#NUM!	#NUM!	#NUM!	#NUM!	#NUM!	0	0	0	0	0	0	#NUM!	#NUM!	chr5_86	chr5	421474	421474
#NUM!	0	#NUM!	0	0	0	0	#NUM!	0	0	0	#NUM!	#NUM!	0	0	0	#NUM!	#NUM!	0	0	0	0	#NUM!	0	0	0	#NUM!	#NUM!	#NUM!	0	1	#NUM!	0	0	#NUM!	0	chr5_86	chr5	421475	421475
0	#NUM!	0	#NUM!	0	0	#NUM!	#NUM!	#NUM!	0	0	0	#NUM!	0	0	0	0	#NUM!	0	0	#NUM!	0	0	#NUM!	#NUM!	#NUM!	#NUM!	#NUM!	0	0	0	0	0	0	#NUM!	#NUM!	chr5_86	chr5	421483	421483
#NUM!	0	#NUM!	0	0	0	0	#NUM!	0	0	0	#NUM!	#NUM!	0	0	0	#NUM!	#NUM!	0	0	0	0	#NUM!	0	0	0	#NUM!	#NUM!	#NUM!	0	0	#NUM!	0	0	#NUM!	0	chr5_86	chr5	421484	421484
0	#NUM!	0	#NUM!	0	0	#NUM!	#NUM!	#NUM!	0	0	0	#NUM!	0	0	0	0	#NUM!	0	0	#NUM!	0	0	#NUM!	#NUM!	#NUM!	#NUM!	#NUM!	0	0	0	0	0	0	#NUM!	#NUM!	chr5_86	chr5	421485	421485
#NUM!	0	#NUM!	0	0	0	0	#NUM!	0	0	0	#NUM!	#NUM!	0	0	0	#NUM!	#NUM!	0	0	0	0	#NUM!	0	0	0	#NUM!	#NUM!	#NUM!	0	1	#NUM!	0	0	#NUM!	0	chr5_86	chr5	421486	421486
#NUM!	0	#NUM!	0	0	0	0	#NUM!	0	0	0	#NUM!	#NUM!	0	0	0	#NUM!	#NUM!	0	0	0	0	#NUM!	0	0	0	#NUM!	#NUM!	#NUM!	0	1	#NUM!	0	0	#NUM!	0	chr5_86	chr5	421507	421507
0	0	0	0	0	0	0.0555556	0	0	0	0	0	#NUM!	0.0555556	0	0	0.2	0.181818	0	0.133333	0	0	0	0	0	0	0	#NUM!	0	0	0	0.0740741	0	0	0.222222	0	chr5_1445	chr5	42993307	42993307
0	0	0	0	0	0	0.166667	0	0	0.0606061	0	0	#NUM!	0.0555556	0	0	0.2	0	0	0	0	0.4	0	0	0	0	0	#NUM!	0	0	0	0.0740741	0	0	0.222222	0	chr5_1445	chr5	42993312	42993312
0.217391	0.142857	0.0769231	0	0.111111	0	0	0	0	0	0	0	#NUM!	0	0	0	0	0	0.0714286	0	0	0.111111	0	0	0	0	0.0833333	1	0	0	0	0	0	0	0	0	chr5_1445	chr5	42993319	42993319
0	0	0.0434783	0	0	0	0.176471	0	0	0	0	0	#NUM!	0.0555556	0	0.0666667	0.25	0	0.105263	0	0	0.4	0	0	0	0	0	#NUM!	0	0	0	0.0740741	0.0285714	0	0.222222	0	chr5_1445	chr5	42993320	42993320
0	0.142857	0	0	0.148148	0	0	0	0	0	0	0	#NUM!	0	0	0	0	0	0.0714286	0	0	0	0	0	0	0	0.0833333	1	0	0	0	0	0	0	0	0	chr5_1445	chr5	42993328	42993328
0	0.142857	0	0	0.148148	0	0	0	0	0	0	0	#NUM!	0	0	0	0	0	0	0	0	0	0	0	0	0	0.0833333	1	0	0	0	0	0.142857	0	0	0	chr5_1445	chr5	42993352	42993352
0	0	0	0	0	0	#NUM!	0	0	0.166667	0	0	#NUM!	0	0	0	0	0	0	0	0.142857	0	0	#NUM!	0	#NUM!	#NUM!	0	0	0	0	0	0	0	0	0	chr5_1672	chr5	58423726	58423726
0	0	0	0	0	0	0	0	0	0	0	0	#NUM!	0	0	0	0	0	0	0	0	0	0	0	0.153846	#NUM!	0	0	0	0	0	#NUM!	0	0	0	0	chr5_2658	chr5	126366367	126366367
0	0	#NUM!	0	0	0	0	0	0	0	0	0	#NUM!	#NUM!	0	0	0	0	0	0	0	0	0	0	0	#NUM!	0	0	0	0	0	0	0	0	0	0	chr5_2709	chr5	129240783	129240783
0	0	#NUM!	0	0	0	0	0	0	0	0	0	#NUM!	#NUM!	0	0	0	0	0	0	0	0	0	0	0	#NUM!	0	0	0	0	0	0	0	0.2	0	0	chr5_2709	chr5	129240790	129240790
0	0	0	0	0	0	0	0	0	0.0714286	0	0	#NUM!	0	0.272727	0.166667	0	0	0	0	0.25	0	0	0	0	0	0	0	0	0	0	0	0	0	0.125	0	chr5_2709	chr5	129240801	129240801
0	0.375	#NUM!	0	0	0	0	0	0	0	0	0	#NUM!	#NUM!	0.25	0	0.5	0	0	0	0.0714286	0	0.25	0	0	#NUM!	0	0	0	0	0	0	0	0.2	0	0	chr5_2709	chr5	129240802	129240802
0	0.1	0	0	0	0	0	0	0	0	0	0	#NUM!	1	0	0	0	0	0	0	0	0	0	0	0	0	0	0	0	0	0	0	0	0	0	0	chr5_2709	chr5	129240817	129240817
0	0.1	0	0	0	0	0	0	0	0	0	0	#NUM!	0	0	0	0	0	0	0	0	0	0	0	0	0	0	0	0	0	0	0	0	0	0	0	chr5_2709	chr5	129240845	129240845
0	0	0	0	0	0	0	0	0.25	0	0	0	1	0	0	0	0	0	0	0	0	#NUM!	0	0	0	0	0	0	0	0	0	0	0	0	0	0	chr5_2709	chr5	129240857	129240857
0	0	0.0769231	0	0	0	0	0	0	0	0	0	1	0	0	0	0	0	0	0	0	#NUM!	0	0	0	0	0	0	0	0	0	0	0	0	0	0	chr5_2709	chr5	129240860	129240860
0	0	0	0	0	0	0	0	0	0	0	0	1	0	0	0	0	0	0	0	0	#NUM!	0	0	0	0	0	0	0	0	0	0	0	0	0	0	chr5_2709	chr5	129240863	129240863
0	0	0	0	0	0	0	0	0	0	0	0	1	0	0	0	0	0	0	0	0	#NUM!	0	0	0	0	0	0	0	0	0	0	0	0	0	0	chr5_2709	chr5	129240869	129240869
0	0	0	0	0	0	0	0	0	0	0	0	1	0	0	0	0	0	0	0	0	#NUM!	0	0	0	0	0	0	0	0	0	0	0	0	0	0	chr5_2709	chr5	129240871	129240871
0	0	0	0	0	0	0	0	0	0	0	0	1	0	0	0	0	0	0	0	0	#NUM!	0	0	0	0	0	0	0	0	0	0	0	0	0	0	chr5_2709	chr5	129240883	129240883
0	0	0	0	0	0	0	0	0	0	0	0	1	0	0	0	0	0	0	0	0	#NUM!	0	0	0	0	0	0	0	0	0	0	0	0	0	0	chr5_2709	chr5	129240885	129240885
0	0	0	0	0	0	0	0	0	0	0	0	0	0	0	0	0	0	0	0	0	#NUM!	0	0	0	0	0	0	0	0	0	0	0	0	0	0	chr5_2709	chr5	129240888	129240888
0	0	0	0	0	0	0	#NUM!	0	0	0	#NUM!	#NUM!	0	0	0	0	0	0	#NUM!	0	0	0	#NUM!	0	0	0	#NUM!	0	0	#NUM!	0	0	0	#NUM!	0	chr5_2828	chr5	132948570	132948570
0	0	0	0	0	0	0	#NUM!	0	0	0	#NUM!	#NUM!	0	0	0	0	0	0	#NUM!	0	0	0	#NUM!	0	0	0	#NUM!	0	0	#NUM!	0	0	0	#NUM!	0	chr5_2828	chr5	132948572	132948572
0	0	0	0	0	0	0	#NUM!	0	0	0	#NUM!	#NUM!	0	0	0	0	0	0	#NUM!	0	0	0	#NUM!	0	0	0	#NUM!	0	0	#NUM!	0	0	0	#NUM!	0	chr5_2828	chr5	132948583	132948583
0	0	0	0	0	0	0	0	0	0	0	0	0	0	0	0	0	0.142857	0	0	0	0	0	#NUM!	0	#NUM!	0	0	0	#NUM!	#NUM!	0	0	0	0	0	chr5_3778	chr5	157117467	157117467
0	0	0	0	0	0	0	0	0	0	0	0	#NUM!	0	#NUM!	0	#NUM!	0	0	0	0	0	0	#NUM!	0	0	0	0	0	0	0	0	0	0	0	0	chr5_3778	chr5	157117468	157117468
0	0	0	0	0	0	0.142857	0	0	0	0	0	0	0	0.1	0	#NUM!	0	0	0	0	0	0	0	0	0	0	0	0	0	0	0	0	0	0	0	chr5_4028	chr5	171434073	171434073
0	0	0	0	0	0	0.142857	0	0	0	0	0	0	0	0.1	0	#NUM!	0	0	0	0	0	0	0	0	0	0	0	0	0	0	0	0	0	0	0	chr5_4028	chr5	171434078	171434078
0	0	0	0	0	0	#NUM!	0	0	0	0	0	#NUM!	0	0	0.142857	0	0	0	0	0.0833333	#NUM!	0	0	0	0	0	0	0	0.2	0	0	0	0	0	0	chr5_4927	chr5	179719335	179719335
0	0	0.125	0	0	0	0	0	0	0	0	0	#NUM!	0	0	0.428571	0	0	0	0	0	0	0	0	0	0	0	#NUM!	0	0	0	0.333333	0.210526	0.352941	0	0	chr5_4988	chr5	180046215	180046215
0	0	0	0	0	0	0	0	0	0	0	0	#NUM!	0	0	0	0	0	0	0	0	0	0	0	0	0	0	#NUM!	0	0	0	0	0	0	0	0	chr5_4988	chr5	180046223	180046223
0	0	0	0	0	0	0.25	0	0	0	0	0	#NUM!	0	0	0	0	0	0	0	0	0	0	0	0	0	0	#NUM!	0	0	0	0	0	0	0	0	chr5_4988	chr5	180046226	180046226
0	#NUM!	0	0	0	0	#NUM!	0	0	0	0	0	#NUM!	0	0	0	0	0	0	0	0	0	0	0	0	0	0	#NUM!	0	0	0	0	0.2	0	0	0	chr5_5076	chr5	180650678	180650678
0	0	0	0	0	0	#NUM!	0	0	0	0	0	#NUM!	0	0	0	#NUM!	0	0	0	#NUM!	1	0	0	0	0	0	0	0	0	0	0	0	0	0	0	chr22_977	chr22	29169145	29169145
0	#NUM!	0	0	0	0	0	0	0	0	0	0	#NUM!	0	0	#NUM!	0.25	0	0	0	0	0	0	0	0	0	0	#NUM!	0	0	#NUM!	0	0	0	0	0	chr22_1601	chr22	37957882	37957882
0	#NUM!	0	0	0	0	0	0.666667	0	0	0	0	#NUM!	0	0	#NUM!	0	0	0	0	0	0	0	0	0	0	0	#NUM!	0	0	#NUM!	0	0	0	0	0	chr22_1601	chr22	37957884	37957884
0	0	0	0	0	0	0	0.666667	0	0	0	0	#NUM!	0	0	#NUM!	0	0	0	0	0	0	0	0	0	0	0	#NUM!	0	0	#NUM!	0	0	0	0	0	chr22_1601	chr22	37957905	37957905
0	0	0	0	0	0	0	0.666667	0	0	0	0	#NUM!	0	0	#NUM!	0.25	0	0	0	0	0	0	0	0	0	0	#NUM!	0	0	#NUM!	0	0	0	0	0	chr22_1601	chr22	37957920	37957920
0	#NUM!	0	0	0	0	0	0	0.6	0	0	0	#NUM!	0	0	#NUM!	0	0.166667	0	#NUM!	0	0	0	0	0	0	0	#NUM!	0.0833333	#NUM!	0	0	0	0.1	#NUM!	#NUM!	chr22_1601	chr22	37957925	37957925
0	0	0	0	0	0	0	0.666667	1	0	0	0	#NUM!	0	0	#NUM!	0.75	0.5	0	0	0	0	0	0	0	0	0	#NUM!	0	0	#NUM!	1	0	0	0	0	chr22_1601	chr22	37957926	37957926
0	0	#NUM!	0	0	0	0	#NUM!	0	0	0	0	#NUM!	#NUM!	0	0	#NUM!	0	0	0	0	0	0	0	0	0	0	0	#NUM!	0	#NUM!	0	0	0	0	#NUM!	chr22_1714	chr22	38470708	38470708
0	0	#NUM!	0	0	0	0	#NUM!	0.5	0	0	0	#NUM!	#NUM!	0	0	#NUM!	0	0	0	0	0	0	0	0	0	0	0	#NUM!	0	#NUM!	0	0	0	0	#NUM!	chr22_1714	chr22	38470721	38470721
#NUM!	0	0	0	0	0	0	0	0	0	#NUM!	0	#NUM!	0	0	#NUM!	0	0	0	#NUM!	0	#NUM!	0	0	0	0	0	0	0	0	0	0	0	0	0	0	chr22_1757	chr22	38669131	38669131
#NUM!	0	0	0	0	0	0.5	0.333333	0	0	#NUM!	0	#NUM!	0	0	#NUM!	0	0	0	#NUM!	0	#NUM!	0	0	0	0	0.375	0	0.333333	0	0	0	0	0.25	0	0	chr22_1757	chr22	38669136	38669136
0	0	0	0	0	#NUM!	#NUM!	#NUM!	0	0	0	#NUM!	#NUM!	0	0	0	#NUM!	0	0	#NUM!	0	0	0	#NUM!	0	#NUM!	#NUM!	#NUM!	0	#NUM!	0	0	0	0	0	0	chr22_2267	chr22	42765020	42765020
0	0	#NUM!	0	0	0	0	0	0	0	0	0	#NUM!	#NUM!	0	0	0	#NUM!	0	#NUM!	0	0	#NUM!	0	#NUM!	0	0	#NUM!	0	#NUM!	#NUM!	0	0	0	0	#NUM!	chr22_2267	chr22	42765021	42765021
0	0	#NUM!	0	0	0	0	0	0	0	0	0	#NUM!	#NUM!	0	0	0	#NUM!	0	#NUM!	0	0	#NUM!	0	#NUM!	0	0	#NUM!	0	#NUM!	#NUM!	0	0	0	0	#NUM!	chr22_2267	chr22	42765026	42765026
0	#NUM!	#NUM!	#NUM!	0	0	0	0	0.333333	0	0	#NUM!	#NUM!	#NUM!	0	0	0	0	0	#NUM!	0	0	0	#NUM!	0	0	0	0	0	0	0	0	0	0	0	0	chr22_2810	chr22	46366780	46366780
1	1	1	1	1	1	1	1	1	1	1	0	#NUM!	1	1	#NUM!	1	1	#NUM!	1	1	1	0.4	1	1	1	1	1	0.714286	0	#NUM!	1	0.909091	1	1	#NUM!	chr22_3357	chr22	49145132	49145132
